# Supplementary material for: Development and characterization of a recombinant silk network for 3D culture of immortalized and fresh tumor‐derived breast cancer cells
Source: Bioeng Transl Med. 2023 May 11;8(5):e10537. doi: 10.1002/btm2.10537 (PMC10487315; doi:10.1002/btm2.10537)
Supplement: Supplementary file 2 — Supplementary Table 1. List of differentially expressed genes in response to culture in FN‐silk network. [file BTM2-8-e10537-s002.xlsx]

## Sheet: MCF-7 DEG
	Raw Counts (Aligner: STAR, Ref.genome: Ensembl Homo_sapiens.GRCh38.dna.primary_assembly, Gene quantification method: featureCounts, Gene ref: Ensembl Homo_sapiens.GRCh38.101)									Normalized Counts (Application: DESeq2)
Label	3_E122	2_E111	3_E111	5_E122	5_E111	6_E111	102_E122	8_E111	9_E111	3_E122	2_E111	3_E111	5_E122	5_E111	6_E111	102_E122	8_E111	9_E111
Cell.line	MCF7	MCF7	MCF7	MCF7	MCF7	MCF7	MCF7	MCF7	MCF7	MCF7	MCF7	MCF7	MCF7	MCF7	MCF7	MCF7	MCF7	MCF7
Culturing	flask	flask	flask	2D	2D	2D	3D	3D	3D	flask	flask	flask	2D	2D	2D	3D	3D	3D
Day	D0	D0	D0	D7	D7	D7	D7	D7	D7	D0	D0	D0	D7	D7	D7	D7	D7	D7
RNASeq.Replicate	1	2	3	1	2	3	1	2	3	1	2	3	1	2	3	1	2	3	Comparisons (Application: DESeq2, Method: Wald test, Design: ~ Sample.groups)
Sample.groups	MCF7.Flask.D0	MCF7.Flask.D0	MCF7.Flask.D0	MCF7.2D.D7	MCF7.2D.D7	MCF7.2D.D7	MCF7.3D.D7	MCF7.3D.D7	MCF7.3D.D7	MCF7.Flask.D0	MCF7.Flask.D0	MCF7.Flask.D0	MCF7.2D.D7	MCF7.2D.D7	MCF7.2D.D7	MCF7.3D.D7	MCF7.3D.D7	MCF7.3D.D7	MCF7.2D.D7 vs MCF7.Flask.D0						MCF7.3D.D7 vs MCF7.Flask.D0						MCF7.3D.D7 vs MCF7.2D.D7
	CC_1	CC_2	CC_3	CC_4	CC_5	CC_6	CC_7	CC_8	CC_9	CC_1	CC_2	CC_3	CC_4	CC_5	CC_6	CC_7	CC_8	CC_9	baseMean	log2FoldChange	lfcSE	stat	pvalue	padj	baseMean	log2FoldChange	lfcSE	stat	pvalue	padj	baseMean	log2FoldChange	lfcSE	stat	pvalue	padj	Ensembl ID	Gene name	Gene description	Chromosome/scaffold name	Strand	Gene start (bp)	Gene end (bp)	Ensembl ID	NCBI gene ID	MIM gene accession	Gene Type
ENSG00000279873	17	13	18	26	28	25	1	4	3	17.7083	13.7809	18.1281	25.0135	26.922	23.8095	0.970081	4.15585	2.90495	14.8215	0.609114	0.460045	1.32403	0.185492	NA	14.8215	-2.64256	0.666963	-3.96207	7.43021e-05	0.00216302	14.8215	-3.25167	0.65403	-4.97175	6.6351e-07	2.31191e-05	ENSG00000279873	LINC01126	long intergenic non-protein coding RNA 1126 [Source:HGNC Symbol;Acc:HGNC:49275]	2	1	43227210	43228855	ENSG00000279873	100129726	---	lncRNA
ENSG00000198691	20	50	30	53	21	44	5	6	9	20.8333	53.0034	30.2135	50.9891	20.1915	41.9047	4.85041	6.23378	8.71485	26.3261	0.121709	0.423352	0.28749	0.773737	NA	26.3261	-2.39103	0.515516	-4.63812	3.51593e-06	0.000185451	26.3261	-2.51274	0.512495	-4.90294	9.44115e-07	3.12657e-05	ENSG00000198691	ABCA4	ATP binding cassette subfamily A member 4 [Source:HGNC Symbol;Acc:HGNC:34]	1	-1	93992834	94121148	ENSG00000198691	24	601691	protein_coding
ENSG00000196730	39	45	53	41	58	57	13	6	15	40.6249	47.703	53.3772	39.4444	55.767	54.2857	12.6111	6.23378	14.5248	36.0635	0.0767397	0.312498	0.245569	0.806016	0.966733	36.0635	-2.07751	0.381795	-5.44142	5.28565e-08	4.96913e-06	36.0635	-2.15425	0.379342	-5.6789	1.35561e-08	8.94004e-07	ENSG00000196730	DAPK1	death associated protein kinase 1 [Source:HGNC Symbol;Acc:HGNC:2674]	9	1	87497228	87708634	ENSG00000196730	1612	600831	protein_coding
ENSG00000265660	16	42	39	53	79	60	13	12	17	16.6666	44.5228	39.2776	50.9891	75.9585	57.1428	12.6111	12.4676	16.4614	36.233	0.873639	0.349217	2.50171	0.0123596	0.321664	36.233	-1.27234	0.400936	-3.17342	0.00150656	0.0213795	36.233	-2.14598	0.387458	-5.53861	3.04879e-08	1.7351e-06	ENSG00000265660	MIR4664	microRNA 4664 [Source:HGNC Symbol;Acc:HGNC:41777]	8	-1	143733083	143733153	ENSG00000265660	100616318	---	miRNA
ENSG00000100373	158	101	103	166	159	216	35	28	63	164.583	107.067	103.733	159.702	152.878	205.714	33.9528	29.091	61.004	113.081	0.465848	0.234517	1.98642	0.0469872	0.506443	113.081	-1.59285	0.260276	-6.11985	9.3662e-10	1.34856e-07	113.081	-2.0587	0.256606	-8.02281	1.03352e-15	3.05406e-13	ENSG00000100373	UPK3A	uroplakin 3A [Source:HGNC Symbol;Acc:HGNC:12580]	22	1	45284949	45295874	ENSG00000100373	7380	611559	protein_coding
ENSG00000172478	205	139	177	189	179	189	40	39	51	213.541	147.349	178.26	181.829	172.108	180	38.8032	40.5196	49.3842	133.533	-0.0143602	0.176697	-0.0812702	0.935227	0.989815	133.533	-2.06582	0.208595	-9.90352	4.01882e-23	6.42288e-20	133.533	-2.05146	0.207965	-9.86444	5.93643e-23	6.51566e-20	ENSG00000172478	MAB21L4	mab-21 like 4 [Source:HGNC Symbol;Acc:HGNC:26216]	2	-1	240886048	240896889	ENSG00000172478	79919	---	protein_coding
ENSG00000006747	30	56	48	61	54	93	12	14	24	31.2499	59.3638	48.3416	58.6855	51.921	88.5714	11.641	14.5455	23.2396	43.0621	0.520221	0.324683	1.60224	0.109102	0.617255	43.0621	-1.48865	0.370285	-4.02028	5.81286e-05	0.00180041	43.0621	-2.00887	0.362769	-5.53761	3.06632e-08	1.73864e-06	ENSG00000006747	SCIN	scinderin [Source:HGNC Symbol;Acc:HGNC:21695]	7	1	12570577	12660182	ENSG00000006747	85477	613416	protein_coding
ENSG00000130600	803	850	1001	883	1232	1373	215	267	356	836.456	901.058	1008.12	849.497	1184.57	1307.62	208.567	277.403	344.721	768.668	0.2834	0.224859	1.26035	0.207544	0.714051	768.668	-1.7248	0.229021	-7.53116	5.02922e-14	1.86923e-11	768.668	-2.0082	0.22861	-8.78439	1.57213e-18	7.79271e-16	ENSG00000130600	H19	H19 imprinted maternally expressed transcript [Source:HGNC Symbol;Acc:HGNC:4713]	11	-1	1995176	2001470	ENSG00000130600	102724852	103280	lncRNA
ENSG00000155966	17	39	33	34	43	60	6	12	15	17.7083	41.3426	33.2349	32.71	41.3445	57.1428	5.82049	12.4676	14.5248	28.4773	0.508343	0.389441	1.30532	0.191785	NA	28.4773	-1.49366	0.446627	-3.3443	0.00082489	0.0140964	28.4773	-2.002	0.437383	-4.57722	4.71197e-06	0.000119479	ENSG00000155966	AFF2	AF4/FMR2 family member 2 [Source:HGNC Symbol;Acc:HGNC:3776]	X	1	148500617	149000663	ENSG00000155966	2334	300806	protein_coding
ENSG00000105668	26	33	20	26	47	46	10	6	13	27.0833	34.9822	20.1423	25.0135	45.1905	43.8095	9.70081	6.23378	12.5881	24.9716	0.474219	0.38975	1.21673	0.223709	NA	24.9716	-1.51837	0.45437	-3.34171	0.00083264	0.0141868	24.9716	-1.99259	0.444609	-4.48167	7.40627e-06	0.000170943	ENSG00000105668	UPK1A	uroplakin 1A [Source:HGNC Symbol;Acc:HGNC:12577]	19	1	35666516	35678483	ENSG00000105668	11045	611557	protein_coding
ENSG00000263155	47	69	63	137	134	98	27	31	32	48.9582	73.1447	63.4484	131.802	128.841	93.3333	26.1922	32.2079	30.9861	69.8793	0.932029	0.241462	3.85995	0.000113412	0.0204938	69.8793	-1.05468	0.27529	-3.83117	0.000127537	0.00328758	69.8793	-1.98671	0.26419	-7.51999	5.47786e-14	1.10754e-11	ENSG00000263155	MYZAP	myocardial zonula adherens protein [Source:HGNC Symbol;Acc:HGNC:43444]	15	1	57591904	57685364	ENSG00000263155	100820829	614071	protein_coding
ENSG00000125999	40	35	45	62	73	86	16	13	27	41.6665	37.1024	45.3203	59.6476	70.1895	81.9047	15.5213	13.5065	26.1446	43.4448	0.77022	0.292397	2.63416	0.00843467	0.275769	43.4448	-1.16516	0.336689	-3.46065	0.000538868	0.00998981	43.4448	-1.93538	0.324675	-5.961	2.50706e-09	2.02755e-07	ENSG00000125999	BPIFB1	BPI fold containing family B member 1 [Source:HGNC Symbol;Acc:HGNC:16108]	20	1	33273480	33309871	ENSG00000125999	92747	---	protein_coding
ENSG00000255513	53	27	30	51	31	48	15	10	8	55.2082	28.6218	30.2135	49.0649	29.8065	45.7143	14.5512	10.3896	7.74654	30.1463	0.127989	0.366907	0.348833	0.727215	NA	30.1463	-1.80173	0.4263	-4.22644	2.37422e-05	0.000872296	30.1463	-1.92972	0.422884	-4.56323	5.03722e-06	0.000125857	ENSG00000255513	AC005363.1	ribosomal protein L26 (RPL26) pseudogene	16	-1	1963745	1964095	ENSG00000255513	---	---	transcribed_processed_pseudogene
ENSG00000166509	645	502	730	977	881	1030	252	216	293	671.873	532.154	735.195	939.93	847.081	980.952	244.46	224.416	283.717	606.642	0.51284	0.122605	4.18287	2.87856e-05	0.00748204	606.642	-1.36501	0.130587	-10.4529	1.42111e-25	3.78537e-22	606.642	-1.87785	0.129081	-14.5478	6.03079e-48	1e-30	ENSG00000166509	CLEC3A	C-type lectin domain family 3 member A [Source:HGNC Symbol;Acc:HGNC:2052]	16	1	78022515	78066761	ENSG00000166509	10143	613588	protein_coding
ENSG00000170477	26	100	63	77	62	39	14	16	17	27.0833	106.007	63.4484	74.0784	59.613	37.1428	13.5811	16.6234	16.4614	46.0043	-0.201593	0.37727	-0.534347	0.593102	0.913677	46.0043	-2.07442	0.418239	-4.95989	7.05349e-07	4.75649e-05	46.0043	-1.87283	0.419077	-4.46893	7.86122e-06	0.00017734	ENSG00000170477	KRT4	keratin 4 [Source:HGNC Symbol;Acc:HGNC:6441]	12	-1	52806549	52814116	ENSG00000170477	3851	123940	protein_coding
ENSG00000287566	25	34	32	35	37	21	5	12	8	26.0416	36.0423	32.2277	33.672	35.5755	20	4.85041	12.4676	7.74654	23.1804	-0.079823	0.393637	-0.202783	0.839305	NA	23.1804	-1.92136	0.46423	-4.13882	3.49097e-05	0.00121818	23.1804	-1.84154	0.463683	-3.97155	7.14075e-05	0.00107049	ENSG00000287566	AL732437.3	novel transcript	10	-1	5549637	5554329	ENSG00000287566	105376380	---	lncRNA
ENSG00000168269	76	122	128	211	92	124	30	48	41	79.1664	129.328	128.911	202.994	88.458	118.095	29.1024	49.8702	39.701	96.1807	0.279272	0.276836	1.0088	0.313071	0.78681	96.1807	-1.51066	0.298667	-5.05802	4.23624e-07	3.13237e-05	96.1807	-1.78994	0.296113	-6.04478	1.49618e-09	1.28437e-07	ENSG00000168269	FOXI1	forkhead box I1 [Source:HGNC Symbol;Acc:HGNC:3815]	5	1	170105897	170109734	ENSG00000168269	2299	601093	protein_coding
ENSG00000187848	123	89	94	163	188	155	44	60	41	128.125	94.346	94.669	156.815	180.762	147.619	42.6836	62.3378	39.701	105.229	0.613605	0.205084	2.99197	0.00277182	0.160708	105.229	-1.13629	0.228603	-4.97061	6.67439e-07	4.55813e-05	105.229	-1.7499	0.222644	-7.85961	3.85319e-15	1.05729e-12	ENSG00000187848	P2RX2	purinergic receptor P2X 2 [Source:HGNC Symbol;Acc:HGNC:15459]	12	1	132618776	132622388	ENSG00000187848	22953	600844	protein_coding
ENSG00000171724	31	45	60	81	78	85	21	25	26	32.2916	47.703	60.427	77.9267	74.997	80.9524	20.3717	25.9741	25.1762	49.5355	0.73435	0.276633	2.65461	0.00794012	0.273772	49.5355	-0.976496	0.311271	-3.13712	0.00170617	0.0235272	49.5355	-1.71085	0.300136	-5.70024	1.19636e-08	8.06281e-07	ENSG00000171724	VAT1L	vesicle amine transport 1 like [Source:HGNC Symbol;Acc:HGNC:29315]	16	1	77788564	77980107	ENSG00000171724	57687	---	protein_coding
ENSG00000270012	81	29	41	35	46	42	14	12	11	84.3748	30.742	41.2918	33.672	44.229	40	13.5811	12.4676	10.6515	34.5566	-0.407741	0.364624	-1.11825	0.263461	0.757003	34.5566	-2.09188	0.415085	-5.03963	4.66432e-07	3.35789e-05	34.5566	-1.68414	0.418844	-4.02091	5.79728e-05	0.000904376	ENSG00000270012	AC232271.1	novel transcript	X	1	49273054	49275768	ENSG00000270012	---	---	lncRNA
ENSG00000136928	259	407	412	644	512	485	144	181	174	269.791	431.448	414.932	619.565	492.288	461.905	139.692	188.052	168.487	354.018	0.49553	0.164947	3.00418	0.00266296	0.158557	354.018	-1.17071	0.173506	-6.74735	1.5057e-11	3.48756e-09	354.018	-1.66624	0.171581	-9.71107	2.7049e-22	2.77089e-19	ENSG00000136928	GABBR2	gamma-aminobutyric acid type B receptor subunit 2 [Source:HGNC Symbol;Acc:HGNC:4507]	9	-1	98288109	98708935	ENSG00000136928	9568	607340	protein_coding
ENSG00000158055	703	667	723	901	820	868	220	277	296	732.29	707.065	728.145	866.814	788.43	826.666	213.418	287.793	286.622	604.138	0.195364	0.106854	1.82833	0.0674996	0.555933	604.138	-1.46122	0.115051	-12.7006	5.86601e-37	1e-30	604.138	-1.65658	0.114217	-14.5037	1.1472e-47	1e-30	ENSG00000158055	GRHL3	grainyhead like transcription factor 3 [Source:HGNC Symbol;Acc:HGNC:25839]	1	1	24319357	24364482	ENSG00000158055	57822	608317	protein_coding
ENSG00000278864	54	45	41	80	38	34	27	15	5	56.2498	47.703	41.2918	76.9646	36.537	32.3809	26.1922	15.5844	4.84159	37.5273	0.00644616	0.397654	0.0162105	0.987066	0.999379	37.5273	-1.63938	0.434451	-3.77346	0.000161002	0.00388691	37.5273	-1.64583	0.433099	-3.80012	0.000144627	0.00188174	ENSG00000278864	AC055811.4	novel transcript	17	1	17181504	17183257	ENSG00000278864	---	---	TEC
ENSG00000169896	39	41	34	68	28	33	11	13	16	40.6249	43.4628	34.242	65.4199	26.922	31.4286	10.6709	13.5065	15.4931	31.3078	0.0653453	0.368393	0.177379	0.85921	NA	31.3078	-1.57616	0.414296	-3.80444	0.000142126	0.0035271	31.3078	-1.64151	0.41174	-3.98676	6.69812e-05	0.00101502	ENSG00000169896	ITGAM	integrin subunit alpha M [Source:HGNC Symbol;Acc:HGNC:6149]	16	1	31259967	31332892	ENSG00000169896	3684	120980	protein_coding
ENSG00000274925	43	39	38	82	58	48	20	27	11	44.7915	41.3426	38.2704	78.8887	55.767	45.7143	19.4016	28.052	10.6515	40.32	0.536034	0.323683	1.65605	0.0977123	0.604864	40.32	-1.10528	0.35975	-3.07236	0.00212375	0.0273503	40.32	-1.64131	0.350919	-4.67718	2.9084e-06	7.99472e-05	ENSG00000274925	ZKSCAN2-DT	ZKSCAN2 divergent transcript [Source:HGNC Symbol;Acc:HGNC:53912]	16	1	25257952	25261066	ENSG00000274925	---	---	lncRNA
ENSG00000258498	59	29	29	77	42	44	22	12	17	61.4582	30.742	29.2064	74.0784	40.383	41.9047	21.3418	12.4676	16.4614	36.4493	0.365515	0.363526	1.00547	0.31467	0.787015	36.4493	-1.26766	0.400441	-3.16566	0.00154733	0.0217497	36.4493	-1.63317	0.394136	-4.14368	3.41783e-05	0.000592758	ENSG00000258498	DIO3OS	DIO3 opposite strand upstream RNA [Source:HGNC Symbol;Acc:HGNC:20348]	14	-1	101552221	101560431	ENSG00000258498	64150	608523	lncRNA
ENSG00000179698	351	280	207	455	349	301	144	123	82	365.624	296.819	208.473	437.736	335.563	286.667	139.692	127.792	79.402	253.085	0.283626	0.303945	0.933151	0.350742	0.811172	253.085	-1.32827	0.310573	-4.27683	1.89574e-05	0.000730064	253.085	-1.6119	0.309615	-5.20613	1.92817e-07	8.53842e-06	ENSG00000179698	WDR97	WD repeat domain 97 [Source:HGNC Symbol;Acc:HGNC:26959]	8	1	144107726	144118328	ENSG00000179698	340390	---	protein_coding
ENSG00000231574	68	116	75	180	111	133	68	29	38	70.8331	122.968	75.5338	173.17	106.726	126.667	65.9655	30.1299	36.7961	89.8655	0.595208	0.272613	2.18335	0.0290102	0.430881	89.8655	-1.01447	0.291394	-3.48145	0.000498716	0.00946613	89.8655	-1.60968	0.286014	-5.62797	1.82346e-08	1.11229e-06	ENSG00000231574	LINC02015	long intergenic non-protein coding RNA 2015 [Source:HGNC Symbol;Acc:HGNC:52850]	3	1	177816865	177899224	ENSG00000231574	102724550	---	lncRNA
ENSG00000088340	671	510	353	1036	616	575	235	263	210	698.956	540.635	355.512	996.692	592.284	547.619	227.969	273.247	203.347	492.918	0.421776	0.334283	1.26173	0.207045	0.714051	492.918	-1.179	0.337259	-3.49583	0.000472597	0.00906727	492.918	-1.60078	0.336638	-4.75518	1.98271e-06	5.89291e-05	ENSG00000088340	FER1L4	fer-1 like family member 4 (pseudogene) [Source:HGNC Symbol;Acc:HGNC:15801]	20	-1	35558737	35607562	ENSG00000088340	---	---	transcribed_unitary_pseudogene
ENSG00000196668	27	33	16	26	31	37	9	16	5	28.1249	34.9822	16.1139	25.0135	29.8065	35.2381	8.73073	16.6234	4.84159	22.1639	0.187836	0.42559	0.441353	0.658957	NA	22.1639	-1.40015	0.47737	-2.93305	0.00335647	0.0380719	22.1639	-1.58799	0.471976	-3.36455	0.000766695	0.00712431	ENSG00000196668	LINC00173	long intergenic non-protein coding RNA 173 [Source:HGNC Symbol;Acc:HGNC:33791]	12	1	116533422	116536518	ENSG00000196668	100287569	---	lncRNA
ENSG00000274928	167	73	68	176	86	98	51	28	38	173.958	77.3849	68.4839	169.322	82.689	93.3333	49.4741	29.091	36.7961	86.7258	0.110898	0.474198	0.233865	0.81509	0.968079	86.7258	-1.46977	0.486801	-3.01924	0.00253413	0.0310737	86.7258	-1.58066	0.485807	-3.25369	0.00113917	0.00966825	ENSG00000274928	KRT89P	keratin 89 pseudogene [Source:HGNC Symbol;Acc:HGNC:30196]	12	1	52341197	52354036	ENSG00000274928	---	---	transcribed_unprocessed_pseudogene
ENSG00000171431	39	87	35	69	52	70	25	19	18	40.6249	92.2259	35.2491	66.382	49.998	66.6666	24.252	19.7403	17.4297	45.8409	0.125545	0.335594	0.374097	0.708332	0.946157	45.8409	-1.44946	0.36787	-3.94015	8.14295e-05	0.00230746	45.8409	-1.57501	0.365206	-4.31266	1.61304e-05	0.000317769	ENSG00000171431	KRT20	keratin 20 [Source:HGNC Symbol;Acc:HGNC:20412]	17	-1	40875889	40885242	ENSG00000171431	54474	608218	protein_coding
ENSG00000254815	190	130	91	185	178	123	60	65	33	197.916	137.809	91.6476	177.981	171.147	117.143	58.2049	67.5326	31.9545	116.815	0.126323	0.261515	0.483043	0.629065	0.926877	116.815	-1.4406	0.277907	-5.18374	2.17484e-07	1.72927e-05	116.815	-1.56692	0.276519	-5.66659	1.45667e-08	9.48438e-07	ENSG00000254815	LMNTD2-AS1	LMNTD2 antisense RNA 1 [Source:HGNC Symbol;Acc:HGNC:41204]	11	1	557595	560107	ENSG00000254815	692247	---	lncRNA
ENSG00000273148	26	15	17	14	18	23	4	7	7	27.0833	15.901	17.121	13.4688	17.307	21.9048	3.88032	7.27274	6.77822	14.5241	-0.189638	0.479104	-0.395818	0.692239	NA	14.5241	-1.74902	0.554198	-3.15594	0.0015998	0.0223073	14.5241	-1.55938	0.555981	-2.80473	0.00503584	0.0298652	ENSG00000273148	LINC00653	long intergenic non-protein coding RNA 653 [Source:HGNC Symbol;Acc:HGNC:44308]	20	1	18794529	18796067	ENSG00000273148	---	---	lncRNA
ENSG00000240216	112	100	119	102	88	58	26	30	26	116.666	106.007	119.847	98.1299	84.612	55.2381	25.2221	31.1689	25.1762	73.563	-0.526099	0.236385	-2.2256	0.0260411	0.409826	73.563	-2.07315	0.269904	-7.68108	1.57759e-14	6.81432e-12	73.563	-1.54706	0.273752	-5.65131	1.5923e-08	1.01947e-06	ENSG00000240216	CPHL1P	ceruloplasmin and hephaestin like 1, pseudogene [Source:HGNC Symbol;Acc:HGNC:31714]	3	-1	149229356	149291800	ENSG00000240216	---	---	transcribed_unitary_pseudogene
ENSG00000109625	261	266	269	362	311	278	87	103	129	271.874	281.978	270.914	348.265	299.026	264.762	84.3971	107.013	124.913	228.127	0.14511	0.150013	0.967318	0.333385	0.801752	228.127	-1.38262	0.163841	-8.43883	3.20537e-17	2.22732e-14	228.127	-1.52773	0.162532	-9.3996	5.47728e-21	4.73521e-18	ENSG00000109625	CPZ	carboxypeptidase Z [Source:HGNC Symbol;Acc:HGNC:2333]	4	1	8592660	8619759	ENSG00000109625	8532	603105	protein_coding
ENSG00000155269	257	251	265	353	311	281	86	100	135	267.708	266.077	266.886	339.606	299.026	267.619	83.427	103.896	130.723	224.996	0.178588	0.151626	1.17782	0.238868	0.743218	224.996	-1.33162	0.165163	-8.06243	7.47898e-16	4.427e-13	224.996	-1.51021	0.163668	-9.22726	2.77648e-20	2.13317e-17	ENSG00000155269	GPR78	G protein-coupled receptor 78 [Source:HGNC Symbol;Acc:HGNC:4528]	4	1	8558725	8619761	ENSG00000155269	27201	606921	protein_coding
ENSG00000257829	30	33	37	43	51	47	15	14	19	31.2499	34.9822	37.2633	41.3685	49.0365	44.7619	14.5512	14.5455	18.398	31.7952	0.384711	0.316804	1.21435	0.224614	NA	31.7952	-1.12258	0.359193	-3.12527	0.00177641	0.0241623	31.7952	-1.50729	0.350644	-4.29862	1.71863e-05	0.000333863	ENSG00000257829	AC121757.1	novel transcript, antisense to KRT86	12	-1	52306616	52308371	ENSG00000257829	---	---	lncRNA
ENSG00000266934	74	53	59	60	52	90	21	22	26	77.0831	56.1836	59.4199	57.7235	49.998	85.7143	20.3717	22.8572	25.1762	50.503	0.00605156	0.279121	0.0216808	0.982703	0.998888	50.503	-1.49403	0.312693	-4.77795	1.77093e-06	0.000102547	50.503	-1.50008	0.311282	-4.81905	1.44242e-06	4.45961e-05	ENSG00000266934	AC005746.1	novel transcript, sense intronic to BCAS3	17	1	61382785	61384680	ENSG00000266934	---	---	lncRNA
ENSG00000158286	219	162	146	383	207	173	82	89	90	228.124	171.731	147.039	368.468	199.03	164.762	79.5467	92.4677	87.1485	170.924	0.421295	0.235656	1.78775	0.0738161	0.569843	170.924	-1.07761	0.246537	-4.371	1.2368e-05	0.00050169	170.924	-1.49891	0.244051	-6.14178	8.16037e-10	7.46382e-08	ENSG00000158286	RNF207	ring finger protein 207 [Source:HGNC Symbol;Acc:HGNC:32947]	1	1	6205475	6221299	ENSG00000158286	388591	616923	protein_coding
ENSG00000182795	28	30	23	44	32	31	13	11	13	29.1666	31.802	23.1637	42.3305	30.768	29.5238	12.6111	11.4286	12.5881	24.8203	0.287864	0.363516	0.791888	0.428426	NA	24.8203	-1.19705	0.411111	-2.91175	0.0035941	0.0399728	24.8203	-1.48492	0.403485	-3.68023	0.000233021	0.00277136	ENSG00000182795	C1orf116	chromosome 1 open reading frame 116 [Source:HGNC Symbol;Acc:HGNC:28667]	1	-1	207018522	207032756	ENSG00000182795	79098	611680	protein_coding
ENSG00000281183	41	49	36	59	46	42	19	19	13	42.7082	51.9433	36.2562	56.7614	44.229	40	18.4315	19.7403	12.5881	35.8509	0.108259	0.312652	0.346261	0.729146	0.952108	35.8509	-1.36849	0.352642	-3.88069	0.000104159	0.00283107	35.8509	-1.47675	0.349313	-4.22759	2.36211e-05	0.000436085	ENSG00000281183	NPTN-IT1	NPTN intronic transcript 1 [Source:HGNC Symbol;Acc:HGNC:45091]	15	-1	73567012	73569294	ENSG00000281183	---	615176	lncRNA
ENSG00000163362	67	104	73	132	94	100	23	45	45	69.7915	110.247	73.5195	126.992	90.381	95.2381	22.3119	46.7533	43.5743	75.4231	0.303099	0.260899	1.16175	0.245337	0.744674	75.4231	-1.17273	0.282944	-4.14474	3.40204e-05	0.00119236	75.4231	-1.47583	0.279156	-5.28675	1.2451e-07	5.97882e-06	ENSG00000163362	INAVA	innate immunity activator [Source:HGNC Symbol;Acc:HGNC:25599]	1	1	200891048	200915742	ENSG00000163362	55765	618051	protein_coding
ENSG00000241769	82	47	33	77	48	39	19	24	14	85.4164	49.8232	33.2349	74.0784	46.152	37.1428	18.4315	24.9351	13.5564	42.5301	-0.0975072	0.358633	-0.271886	0.78571	0.962449	42.5301	-1.56873	0.390282	-4.01948	5.83259e-05	0.00180303	42.5301	-1.47122	0.390115	-3.77125	0.000162429	0.00207644	ENSG00000241769	LINC00893	long intergenic non-protein coding RNA 893 [Source:HGNC Symbol;Acc:HGNC:44265]	X	-1	149527591	149540959	ENSG00000241769	100131434	---	lncRNA
ENSG00000184384	21	31	45	45	52	31	14	14	17	21.8749	32.8621	45.3203	43.2926	49.998	29.5238	13.5811	14.5455	16.4614	29.7177	0.293432	0.360363	0.814268	0.415491	NA	29.7177	-1.16758	0.399876	-2.91986	0.00350186	0.0393702	29.7177	-1.46101	0.393225	-3.71547	0.000202826	0.00248932	ENSG00000184384	MAML2	mastermind like transcriptional coactivator 2 [Source:HGNC Symbol;Acc:HGNC:16259]	11	-1	95976598	96343195	ENSG00000184384	84441	607537	protein_coding
ENSG00000262903	38	31	22	54	33	26	12	16	12	39.5832	32.8621	22.1566	51.9511	31.7295	24.7619	11.641	16.6234	11.6198	26.9921	0.198137	0.384233	0.515668	0.606086	NA	26.9921	-1.24864	0.425609	-2.93378	0.00334865	0.038037	26.9921	-1.44678	0.420389	-3.44153	0.000578443	0.00569753	ENSG00000262903	AC027796.4	novel transcript, antisense to CTNS	17	-1	3655621	3658092	ENSG00000262903	---	---	lncRNA
ENSG00000204248	138	71	71	144	85	74	53	35	21	143.75	75.2648	71.5053	138.536	81.7275	70.4762	51.4143	36.3637	20.3347	76.5969	0.00124526	0.317635	0.00392041	0.996872	0.999783	76.5969	-1.42597	0.33635	-4.23954	2.23976e-05	0.000834401	76.5969	-1.42721	0.335513	-4.25382	2.10155e-05	0.000396712	ENSG00000204248	COL11A2	collagen type XI alpha 2 chain [Source:HGNC Symbol;Acc:HGNC:2187]	6	-1	33162681	33192499	ENSG00000204248	1302	120290	protein_coding
ENSG00000181085	172	104	86	135	118	103	42	50	36	179.166	110.247	86.612	129.878	113.457	98.0952	40.7434	51.9482	34.8594	93.8896	-0.138625	0.247416	-0.560292	0.57528	0.910919	93.8896	-1.56198	0.267565	-5.83774	5.29145e-09	6.40316e-07	93.8896	-1.42335	0.267763	-5.31571	1.06244e-07	5.21579e-06	ENSG00000181085	MAPK15	mitogen-activated protein kinase 15 [Source:HGNC Symbol;Acc:HGNC:24667]	8	1	143716340	143722458	ENSG00000181085	225689	618616	protein_coding
ENSG00000015520	26	19	35	26	38	33	11	12	12	27.0833	20.1413	35.2491	25.0135	36.537	31.4286	10.6709	12.4676	11.6198	23.3568	0.170628	0.380548	0.448376	0.653882	NA	23.3568	-1.25034	0.427561	-2.92435	0.0034518	0.038932	23.3568	-1.42096	0.422092	-3.36648	0.00076135	0.00709454	ENSG00000015520	NPC1L1	NPC1 like intracellular cholesterol transporter 1 [Source:HGNC Symbol;Acc:HGNC:7898]	7	-1	44512535	44541330	ENSG00000015520	29881	608010	protein_coding
ENSG00000185215	81	129	117	197	147	172	47	61	81	84.3748	136.749	117.833	189.525	141.34	163.809	45.5938	63.3768	78.4337	113.448	0.545651	0.217389	2.51002	0.0120726	0.320576	113.448	-0.854761	0.232902	-3.67005	0.000242505	0.005413	113.448	-1.40041	0.227844	-6.14635	7.92847e-10	7.29514e-08	ENSG00000185215	TNFAIP2	TNF alpha induced protein 2 [Source:HGNC Symbol;Acc:HGNC:11895]	14	1	103121476	103137439	ENSG00000185215	7127	603300	protein_coding
ENSG00000237886	80	68	37	80	85	47	31	28	19	83.3331	72.0846	37.2633	76.9646	81.7275	44.7619	30.0725	29.091	18.398	52.6329	0.0798804	0.318152	0.251077	0.801755	0.965181	52.6329	-1.31285	0.343605	-3.82081	0.000133016	0.00337028	52.6329	-1.39273	0.341567	-4.07748	4.55266e-05	0.000750603	ENSG00000237886	NALT1	NOTCH1 associated lncRNA in T cell acute lymphoblastic leukemia 1 [Source:HGNC Symbol;Acc:HGNC:51192]	9	1	136546212	136549893	ENSG00000237886	---	---	lncRNA
ENSG00000170049	51	35	37	45	45	56	24	19	11	53.1248	37.1024	37.2633	43.2926	43.2675	53.3333	23.2819	19.7403	10.6515	35.6731	0.134421	0.322008	0.417445	0.676353	0.93786	35.6731	-1.24975	0.357692	-3.49392	0.000475978	0.00911028	35.6731	-1.38417	0.353957	-3.91056	9.20841e-05	0.00132611	ENSG00000170049	KCNAB3	potassium voltage-gated channel subfamily A regulatory beta subunit 3 [Source:HGNC Symbol;Acc:HGNC:6230]	17	-1	7921859	7929803	ENSG00000170049	9196	604111	protein_coding
ENSG00000115295	75	49	99	97	120	118	22	44	58	78.1248	51.9433	99.7046	93.3196	115.38	112.381	21.3418	45.7144	56.1624	74.8969	0.481028	0.280094	1.71738	0.0859092	0.589799	74.8969	-0.901922	0.298345	-3.02308	0.00250217	0.0308138	74.8969	-1.38295	0.293001	-4.71995	2.35897e-06	6.82231e-05	ENSG00000115295	CLIP4	CAP-Gly domain containing linker protein family member 4 [Source:HGNC Symbol;Acc:HGNC:26108]	2	1	29097705	29189643	ENSG00000115295	79745	---	protein_coding
ENSG00000283930	44	55	42	60	76	47	21	25	22	45.8332	58.3037	42.2989	57.7235	73.074	44.7619	20.3717	25.9741	21.303	43.2938	0.262656	0.292262	0.898699	0.368813	0.824774	43.2938	-1.11544	0.323453	-3.44853	0.000563643	0.0103113	43.2938	-1.3781	0.318198	-4.33094	1.48475e-05	0.000297454	ENSG00000283930	AL117339.4	novel transcript	10	1	38094368	38360098	ENSG00000283930	---	---	protein_coding
ENSG00000269688	22	18	26	18	17	16	8	6	5	22.9166	19.0812	26.185	17.317	16.3455	15.2381	7.76065	6.23378	4.84159	15.1022	-0.480903	0.453329	-1.06083	0.288768	NA	15.1022	-1.85712	0.523728	-3.54597	0.000391175	0.00781469	15.1022	-1.37622	0.532442	-2.58473	0.00974558	0.0486599	ENSG00000269688	AC008982.2	novel transcript, sense intronic to HNRNPL	19	-1	38844729	38845499	ENSG00000269688	---	---	lncRNA
ENSG00000254548	54	22	23	40	18	22	13	7	10	56.2498	23.3215	23.1637	38.4823	17.307	20.9524	12.6111	7.27274	9.68317	23.2271	-0.420552	0.447557	-0.93966	0.347392	NA	23.2271	-1.79223	0.493895	-3.62876	0.000284787	0.00606055	23.2271	-1.37167	0.498935	-2.7492	0.00597404	0.0339737	ENSG00000254548	AC105219.1	novel transcript	8	-1	143718246	143718891	ENSG00000254548	---	---	lncRNA
ENSG00000115594	251	312	358	430	548	494	181	144	227	261.458	330.741	360.548	413.685	526.902	470.476	175.585	149.611	219.808	323.201	0.566277	0.151947	3.7268	0.000193926	0.0301276	323.201	-0.804481	0.159557	-5.04196	4.60793e-07	3.34745e-05	323.201	-1.37076	0.156874	-8.73796	2.37355e-18	1.11367e-15	ENSG00000115594	IL1R1	interleukin 1 receptor type 1 [Source:HGNC Symbol;Acc:HGNC:5993]	2	1	102064544	102179874	ENSG00000115594	3554	147810	protein_coding
ENSG00000127084	297	236	217	335	305	362	140	106	130	309.374	250.176	218.544	322.289	293.257	344.762	135.811	110.13	125.881	234.47	0.304154	0.150123	2.02603	0.0427618	0.49399	234.47	-1.06337	0.161267	-6.59387	4.28519e-11	8.35193e-09	234.47	-1.36752	0.159097	-8.59554	8.28762e-18	3.35125e-15	ENSG00000127084	FGD3	FYVE, RhoGEF and PH domain containing 3 [Source:HGNC Symbol;Acc:HGNC:16027]	9	1	92947523	93036236	ENSG00000127084	89846	617554	protein_coding
ENSG00000229391	98	74	75	100	114	103	43	37	39	102.083	78.445	75.5338	96.2058	109.611	98.0952	41.7135	38.4416	37.7644	75.3215	0.247526	0.217525	1.13792	0.255154	0.752669	75.3215	-1.11793	0.241361	-4.63178	3.62543e-06	0.000188122	75.3215	-1.36545	0.237479	-5.7498	8.93497e-09	6.21243e-07	ENSG00000229391	HLA-DRB6	major histocompatibility complex, class II, DR beta 6 (pseudogene) [Source:HGNC Symbol;Acc:HGNC:4954]	6	-1	32552713	32560022	ENSG00000229391	3128	---	transcribed_unprocessed_pseudogene
ENSG00000075826	45	44	16	48	29	23	12	18	8	46.8749	46.643	16.1139	46.1788	27.8835	21.9048	11.641	18.7013	7.74654	27.0764	-0.190012	0.434565	-0.437247	0.661932	NA	27.0764	-1.52962	0.471713	-3.24268	0.00118409	0.0179376	27.0764	-1.3396	0.472869	-2.83293	0.00461235	0.0279249	ENSG00000075826	SEC31B	SEC31 homolog B, COPII coat complex component [Source:HGNC Symbol;Acc:HGNC:23197]	10	-1	100486646	100519864	ENSG00000075826	25956	610258	protein_coding
ENSG00000258559	59	44	25	65	59	41	25	23	15	61.4582	46.643	25.1779	62.5338	56.7285	39.0476	24.252	23.8962	14.5248	39.3624	0.250013	0.34262	0.72971	0.465568	0.874696	39.3624	-1.08869	0.371181	-2.93305	0.00335648	0.0380719	39.3624	-1.33871	0.366303	-3.65464	0.000257542	0.00299122	ENSG00000258559	AC005519.1	novel transcript, sense overlapping ABCD4	14	-1	74289127	74294425	ENSG00000258559	---	---	lncRNA
ENSG00000215252	74	47	39	85	49	43	22	21	25	77.0831	49.8232	39.2776	81.7749	47.1135	40.9524	21.3418	21.8182	24.2079	44.8214	0.0320206	0.325601	0.0983431	0.92166	0.987264	44.8214	-1.30128	0.353418	-3.682	0.000231415	0.00521812	44.8214	-1.3333	0.351666	-3.79139	0.000149804	0.00193599	ENSG00000215252	GOLGA8B	golgin A8 family member B [Source:HGNC Symbol;Acc:HGNC:31973]	15	-1	34525207	34588503	ENSG00000215252	440270	609619	protein_coding
ENSG00000203761	40	38	49	47	42	46	23	11	18	41.6665	40.2826	49.3487	45.2167	40.383	43.8095	22.3119	11.4286	17.4297	34.653	-0.0218022	0.311006	-0.0701023	0.944112	0.990816	34.653	-1.35437	0.348544	-3.88581	0.000101989	0.00277682	34.653	-1.33257	0.347112	-3.83903	0.000123521	0.00166201	ENSG00000203761	MSTO2P	misato family member 2, pseudogene [Source:HGNC Symbol;Acc:HGNC:26329]	1	1	155745829	155750137	ENSG00000203761	---	---	unprocessed_pseudogene
ENSG00000101871	97	124	183	176	160	148	49	59	78	101.041	131.448	184.302	169.322	153.84	140.952	47.534	61.2988	75.5287	118.363	0.15384	0.217014	0.708892	0.478392	0.880571	118.363	-1.17792	0.232368	-5.06919	3.99521e-07	2.98371e-05	118.363	-1.33176	0.230487	-5.77801	7.5588e-09	5.4275e-07	ENSG00000101871	MID1	midline 1 [Source:HGNC Symbol;Acc:HGNC:7095]	X	-1	10445310	10833654	ENSG00000101871	4281	300552	protein_coding
ENSG00000245149	96	46	50	72	50	47	27	20	18	99.9997	48.7631	50.3558	69.2682	48.075	44.7619	26.1922	20.7793	17.4297	47.2917	-0.296552	0.31961	-0.927858	0.353481	0.811904	47.2917	-1.62772	0.349128	-4.66223	3.12795e-06	0.000168319	47.2917	-1.33116	0.351236	-3.78994	0.000150685	0.00194573	ENSG00000245149	RNF139-AS1	RNF139 antisense RNA 1 (head to head) [Source:HGNC Symbol;Acc:HGNC:48940]	8	-1	124462485	124474582	ENSG00000245149	101927612	---	lncRNA
ENSG00000262877	84	56	50	79	61	63	26	29	23	87.4998	59.3638	50.3558	76.0026	58.6515	60	25.2221	30.1299	22.2713	52.1663	-0.0181513	0.275492	-0.065887	0.947468	0.991715	52.1663	-1.34713	0.303796	-4.43433	9.23583e-06	0.000410873	52.1663	-1.32898	0.302658	-4.39104	1.12812e-05	0.000240093	ENSG00000262877	AC110285.2	novel transcript	17	-1	81388126	81390319	ENSG00000262877	---	---	lncRNA
ENSG00000110375	890	882	773	852	883	998	309	353	392	927.081	934.98	778.501	819.673	849.004	950.476	299.755	366.754	379.58	700.645	-0.0113737	0.110585	-0.10285	0.918082	0.986049	700.645	-1.33596	0.11594	-11.5229	1.01129e-30	8.08121e-27	700.645	-1.32459	0.115702	-11.4483	2.39696e-30	5.26166e-27	ENSG00000110375	UPK2	uroplakin 2 [Source:HGNC Symbol;Acc:HGNC:12579]	11	1	118925164	118958559	ENSG00000110375	7379	611558	protein_coding
ENSG00000251474	106	106	108	191	147	81	71	54	37	110.416	112.367	108.769	183.753	141.34	77.1428	68.8758	56.104	35.8277	99.3996	0.278583	0.264164	1.05458	0.291616	0.775348	99.3996	-1.04439	0.278689	-3.74751	0.000178596	0.00421614	99.3996	-1.32297	0.275905	-4.79502	1.62655e-06	4.9788e-05	ENSG00000251474	RPL32P3	ribosomal protein L32 pseudogene 3 [Source:HGNC Symbol;Acc:HGNC:27024]	3	-1	129382922	129399655	ENSG00000251474	---	---	transcribed_unprocessed_pseudogene
ENSG00000272141	139	72	48	109	84	72	43	42	18	144.791	76.3249	48.3416	104.864	80.766	68.5714	41.7135	43.6365	17.4297	69.6043	-0.0833508	0.337495	-0.246969	0.804932	0.966033	69.6043	-1.39241	0.355222	-3.91982	8.86157e-05	0.00246384	69.6043	-1.30906	0.354999	-3.6875	0.000226471	0.00270814	ENSG00000272141	AL390719.2	novel transcript	1	1	1169357	1170343	ENSG00000272141	---	---	lncRNA
ENSG00000275437	47	51	45	74	53	44	21	26	20	48.9582	54.0635	45.3203	71.1923	50.9595	41.9047	20.3717	27.013	19.3663	42.1277	0.145629	0.295823	0.492284	0.622518	0.925075	42.1277	-1.155	0.326118	-3.54165	0.000397629	0.00789429	42.1277	-1.30063	0.322449	-4.03359	5.49309e-05	0.000869277	ENSG00000275437	AL121832.3	novel transcript, sense intronic to CABLES2	20	-1	62402236	62405935	ENSG00000275437	---	---	lncRNA
ENSG00000144395	78	58	57	91	64	74	34	26	30	81.2498	61.4839	57.4057	87.5473	61.536	70.4762	32.9828	27.013	29.0495	56.5271	0.134052	0.256324	0.522978	0.600989	0.916319	56.5271	-1.1664	0.282445	-4.12967	3.63287e-05	0.00125945	56.5271	-1.30046	0.279435	-4.65387	3.25761e-06	8.75111e-05	ENSG00000144395	CCDC150	coiled-coil domain containing 150 [Source:HGNC Symbol;Acc:HGNC:26834]	2	1	196639554	196763490	ENSG00000144395	284992	---	protein_coding
ENSG00000277194	29	22	25	27	12	30	8	11	8	30.2082	23.3215	25.1779	25.9756	11.538	28.5714	7.76065	11.4286	7.74654	19.0809	-0.251855	0.43557	-0.57822	0.563116	NA	19.0809	-1.55197	0.486253	-3.1917	0.00141438	0.0203645	19.0809	-1.30012	0.489109	-2.65814	0.00785739	0.0414475	ENSG00000277194	SNORD22	small nucleolar RNA, C/D box 22 [Source:HGNC Symbol;Acc:HGNC:10145]	11	-1	62852910	62853035	ENSG00000277194	9304	603223	snoRNA
ENSG00000244560	229	173	131	241	136	152	77	70	61	238.541	183.392	131.932	231.856	130.764	144.762	74.6963	72.7274	59.0673	140.86	-0.125902	0.228836	-0.550183	0.582194	0.912074	140.86	-1.4234	0.241739	-5.88817	3.90499e-09	4.83795e-07	140.86	-1.2975	0.241816	-5.36565	8.06575e-08	4.10392e-06	ENSG00000244560	AC004890.2	zinc finger protein pseudogene	7	1	149285281	149297312	ENSG00000244560	---	---	transcribed_unprocessed_pseudogene
ENSG00000259820	34	28	25	26	26	14	11	9	6	35.4166	29.6819	25.1779	25.0135	24.999	13.3333	10.6709	9.35067	5.8099	19.9393	-0.510979	0.418382	-1.22132	0.221964	NA	19.9393	-1.80628	0.472809	-3.82032	0.000133276	0.00337028	19.9393	-1.2953	0.48079	-2.69412	0.00705752	0.0382525	ENSG00000259820	AC083843.2	novel transcript	8	-1	134792020	134798272	ENSG00000259820	---	---	lncRNA
ENSG00000255398	31	39	31	43	46	32	17	14	17	32.2916	41.3426	31.2206	41.3685	44.229	30.4762	16.4914	14.5455	16.4614	29.8252	0.147505	0.333857	0.441821	0.658619	NA	29.8252	-1.13981	0.371062	-3.07174	0.00212813	0.0273847	29.8252	-1.28731	0.366465	-3.51278	0.000443447	0.00458238	ENSG00000255398	HCAR3	hydroxycarboxylic acid receptor 3 [Source:HGNC Symbol;Acc:HGNC:16824]	12	-1	122714756	122716811	ENSG00000255398	8843	606039	protein_coding
ENSG00000169247	27	46	42	35	40	58	10	12	31	28.1249	48.7631	42.2989	33.672	38.46	55.2381	9.70081	12.4676	30.0178	33.1937	0.0963437	0.377277	0.255366	0.79844	NA	33.1937	-1.18706	0.407585	-2.91243	0.00358623	0.0399223	33.1937	-1.28341	0.404586	-3.17215	0.00151314	0.0119727	ENSG00000169247	SH3TC2	SH3 domain and tetratricopeptide repeats 2 [Source:HGNC Symbol;Acc:HGNC:29427]	5	-1	148923639	149063163	ENSG00000169247	79628	608206	protein_coding
ENSG00000223855	114	58	50	109	87	56	34	37	29	118.75	61.4839	50.3558	104.864	83.6505	53.3333	32.9828	38.4416	28.0812	63.5492	0.0692297	0.311317	0.222377	0.82402	0.969488	63.5492	-1.2136	0.330824	-3.66841	0.000244066	0.00544026	63.5492	-1.28283	0.329148	-3.89741	9.72253e-05	0.00137947	ENSG00000223855	HRAT92	heart tissue-associated transcript 92 [Source:NCBI gene (formerly Entrezgene);Acc:441307]	7	1	520391	525238	ENSG00000223855	441307	---	lncRNA
ENSG00000255185	170	142	157	259	181	173	89	76	80	177.083	150.53	158.117	249.173	174.031	164.762	86.3372	78.9612	77.4654	146.273	0.275353	0.18203	1.51268	0.130361	0.639183	146.273	-1.00035	0.195561	-5.11528	3.1328e-07	2.39562e-05	146.273	-1.2757	0.192869	-6.61436	3.73168e-11	4.92999e-09	ENSG00000255185	PDXDC2P	pyridoxal dependent decarboxylase domain containing 2, pseudogene [Source:HGNC Symbol;Acc:HGNC:27559]	16	-1	70010751	70065945	ENSG00000255185	---	---	transcribed_unprocessed_pseudogene
ENSG00000094755	95	26	44	55	41	23	27	7	14	98.9581	27.5618	44.3131	52.9132	39.4215	21.9048	26.1922	7.27274	13.5564	36.8993	-0.580986	0.445227	-1.30492	0.19192	0.707318	36.8993	-1.85528	0.473802	-3.91574	9.01274e-05	0.00249639	36.8993	-1.2743	0.478889	-2.66095	0.00779205	0.0412729	ENSG00000094755	GABRP	gamma-aminobutyric acid type A receptor subunit pi [Source:HGNC Symbol;Acc:HGNC:4089]	5	1	170763350	170814047	ENSG00000094755	2568	602729	protein_coding
ENSG00000265690	348	219	176	421	299	257	151	126	118	362.499	232.155	177.253	405.026	287.488	244.762	146.482	130.909	114.261	233.426	0.280239	0.31245	0.896908	0.369768	0.825072	233.426	-0.978633	0.317443	-3.08287	0.00205018	0.0267915	233.426	-1.25887	0.316392	-3.97883	6.92549e-05	0.00104556	ENSG00000265690	AC074143.1	novel protein	16	1	67163385	67165815	ENSG00000265690	---	---	protein_coding
ENSG00000167653	292	171	201	296	225	236	82	110	115	304.166	181.272	202.43	284.769	216.337	224.762	79.5467	114.286	111.356	190.992	0.0775384	0.193306	0.401117	0.688334	0.941747	190.992	-1.17362	0.203446	-5.7687	7.98872e-09	9.25187e-07	190.992	-1.25116	0.202494	-6.17874	6.46168e-10	6.06528e-08	ENSG00000167653	PSCA	prostate stem cell antigen [Source:HGNC Symbol;Acc:HGNC:9500]	8	1	142670308	142682725	ENSG00000167653	8000	602470	protein_coding
ENSG00000242588	88	132	111	187	153	138	65	70	60	91.6664	139.929	111.79	179.905	147.109	131.429	63.0553	72.7274	58.099	110.634	0.417418	0.203246	2.05376	0.0399994	0.479528	110.634	-0.82573	0.218217	-3.78399	0.000154336	0.00377733	110.634	-1.24315	0.213748	-5.81596	6.02874e-09	4.51891e-07	ENSG00000242588	AC108010.1	novel transcript	7	1	128574751	128626473	ENSG00000242588	---	---	lncRNA
ENSG00000196739	312	286	244	429	365	295	170	138	139	324.999	303.179	245.736	412.723	350.947	280.952	164.914	143.377	134.596	262.38	0.257829	0.157146	1.6407	0.100859	0.61005	262.38	-0.979718	0.165669	-5.91372	3.34467e-09	4.20902e-07	262.38	-1.23755	0.163974	-7.54721	4.44695e-14	9.23404e-12	ENSG00000196739	COL27A1	collagen type XXVII alpha 1 chain [Source:HGNC Symbol;Acc:HGNC:22986]	9	1	114155537	114312511	ENSG00000196739	85301	608461	protein_coding
ENSG00000266714	871	699	543	1101	777	717	421	336	320	907.289	740.987	546.864	1059.23	747.085	682.857	408.404	349.092	309.861	639.074	0.181458	0.249776	0.726483	0.467543	0.875186	639.074	-1.04011	0.252035	-4.12684	3.67783e-05	0.00126953	639.074	-1.22157	0.251676	-4.85373	1.21159e-06	3.83072e-05	ENSG00000266714	MYO15B	myosin XVB [Source:HGNC Symbol;Acc:HGNC:14083]	17	1	75588058	75626849	ENSG00000266714	80022	---	protein_coding
ENSG00000184925	65	49	38	73	58	40	22	33	16	67.7081	51.9433	38.2704	70.2302	55.767	38.0952	21.3418	34.2858	15.4931	43.6817	0.0560342	0.328439	0.170608	0.864532	0.977074	43.6817	-1.15606	0.353366	-3.27158	0.00106949	0.0169066	43.6817	-1.2121	0.351231	-3.451	0.000558514	0.00552972	ENSG00000184925	LCN12	lipocalin 12 [Source:HGNC Symbol;Acc:HGNC:28733]	9	1	136949551	136955497	ENSG00000184925	286256	612905	protein_coding
ENSG00000087085	210	210	195	283	210	208	79	113	100	218.749	222.614	196.388	272.262	201.915	198.095	76.6364	117.403	96.8317	177.877	0.076297	0.172722	0.441733	0.658683	0.934672	177.877	-1.13488	0.184327	-6.15691	7.4178e-10	1.15098e-07	177.877	-1.21118	0.1832	-6.61126	3.8105e-11	4.96204e-09	ENSG00000087085	ACHE	acetylcholinesterase (Cartwright blood group) [Source:HGNC Symbol;Acc:HGNC:108]	7	-1	100889994	100896974	ENSG00000087085	43	100740	protein_coding
ENSG00000168010	486	407	334	800	531	454	298	227	224	506.249	431.448	336.377	769.646	510.556	432.381	289.084	235.845	216.903	414.276	0.426852	0.265739	1.60628	0.108213	0.616683	414.276	-0.780009	0.268768	-2.90216	0.00370597	0.0405954	414.276	-1.20686	0.267784	-4.50684	6.58007e-06	0.000155076	ENSG00000168010	ATG16L2	autophagy related 16 like 2 [Source:HGNC Symbol;Acc:HGNC:25464]	11	1	72814406	72843674	ENSG00000168010	89849	---	protein_coding
ENSG00000214826	137	172	113	194	160	154	68	65	81	142.708	182.332	113.804	186.639	153.84	146.667	65.9655	67.5326	78.4337	126.436	0.151984	0.194397	0.781825	0.434318	0.862256	126.436	-1.04804	0.208404	-5.02886	4.93416e-07	3.52043e-05	126.436	-1.20002	0.20642	-5.81348	6.11861e-09	4.56401e-07	ENSG00000214826	DDX12P	DEAD/H-box helicase 12, pseudogene [Source:HGNC Symbol;Acc:HGNC:2737]	12	-1	9418673	9448229	ENSG00000214826	---	---	unprocessed_pseudogene
ENSG00000161381	82	75	71	92	101	92	47	41	32	85.4164	79.5051	71.5053	88.5093	97.1115	87.619	45.5938	42.5975	30.9861	69.8716	0.209274	0.224623	0.931666	0.351509	0.811172	69.8716	-0.989034	0.245951	-4.02127	5.7885e-05	0.00179634	69.8716	-1.19831	0.242218	-4.94724	7.52751e-07	2.57612e-05	ENSG00000161381	PLXDC1	plexin domain containing 1 [Source:HGNC Symbol;Acc:HGNC:20945]	17	-1	39063313	39154394	ENSG00000161381	57125	606826	protein_coding
ENSG00000136205	767	1126	964	1602	1371	1385	567	566	708	798.956	1193.64	970.86	1541.22	1318.22	1319.05	550.036	588.053	685.569	996.177	0.495866	0.126476	3.92064	8.8313e-05	0.0175126	996.177	-0.700101	0.129039	-5.42551	5.77892e-08	5.36969e-06	996.177	-1.19597	0.128065	-9.33876	9.7473e-21	7.883e-18	ENSG00000136205	TNS3	tensin 3 [Source:HGNC Symbol;Acc:HGNC:21616]	7	-1	47275154	47582558	ENSG00000136205	64759	606825	protein_coding
ENSG00000225138	856	714	506	1069	868	675	385	370	358	891.664	756.888	509.601	1028.44	834.582	642.857	373.481	384.416	346.658	640.954	0.215653	0.250962	0.859305	0.390172	0.838429	640.954	-0.966257	0.253093	-3.8178	0.000134646	0.00338885	640.954	-1.18191	0.252691	-4.6773	2.90679e-06	7.99472e-05	ENSG00000225138	SLC9A3-AS1	SLC9A3 antisense RNA 1 [Source:HGNC Symbol;Acc:HGNC:40550]	5	1	473236	480884	ENSG00000225138	---	---	lncRNA
ENSG00000185615	109	54	39	82	73	67	30	46	18	113.541	57.2437	39.2776	78.8887	70.1895	63.8095	29.1024	47.7923	17.4297	57.475	0.0201394	0.345397	0.0583079	0.953503	0.99299	57.475	-1.15957	0.363181	-3.19283	0.00140888	0.0203219	57.475	-1.17971	0.361939	-3.25943	0.00111638	0.00954206	ENSG00000185615	PDIA2	protein disulfide isomerase family A member 2 [Source:HGNC Symbol;Acc:HGNC:14180]	16	1	283164	287215	ENSG00000185615	64714	608012	protein_coding
ENSG00000092295	72	83	79	102	84	107	43	47	35	74.9998	87.9856	79.5622	98.1299	80.766	101.905	41.7135	48.8313	33.8911	71.976	0.211736	0.224246	0.944212	0.345061	0.807593	71.976	-0.965483	0.244554	-3.94793	7.88292e-05	0.00225779	71.976	-1.17722	0.24087	-4.88736	1.02198e-06	3.35551e-05	ENSG00000092295	TGM1	transglutaminase 1 [Source:HGNC Symbol;Acc:HGNC:11777]	14	-1	24249114	24264432	ENSG00000092295	7051	190195	protein_coding
ENSG00000163220	268	533	371	450	356	371	156	145	204	279.166	565.016	373.64	432.926	342.294	353.333	151.333	150.65	197.537	316.21	-0.10941	0.190702	-0.573726	0.566154	0.910276	316.21	-1.28457	0.196803	-6.52719	6.70147e-11	1.24538e-08	316.21	-1.17516	0.196794	-5.97152	2.35046e-09	1.93265e-07	ENSG00000163220	S100A9	S100 calcium binding protein A9 [Source:HGNC Symbol;Acc:HGNC:10499]	1	1	153357854	153361023	ENSG00000163220	6280	123886	protein_coding
ENSG00000214193	482	465	325	637	575	458	250	198	275	502.082	492.931	327.313	612.831	552.862	436.19	242.52	205.715	266.287	404.304	0.277252	0.159776	1.73526	0.0826956	0.585229	404.304	-0.886439	0.164837	-5.37768	7.54527e-08	6.93038e-06	404.304	-1.16369	0.163661	-7.11036	1.15742e-12	1.95439e-10	ENSG00000214193	SH3D21	SH3 domain containing 21 [Source:HGNC Symbol;Acc:HGNC:26236]	1	1	36306368	36329340	ENSG00000214193	79729	---	protein_coding
ENSG00000174498	154	198	173	290	265	259	100	138	113	160.416	209.893	174.231	278.997	254.797	246.667	97.0081	143.377	109.42	186.09	0.519786	0.164041	3.16865	0.00153151	0.110695	186.09	-0.640749	0.173974	-3.68302	0.000230492	0.00521683	186.09	-1.16054	0.169887	-6.83121	8.4202e-12	1.24409e-09	ENSG00000174498	IGDCC3	immunoglobulin superfamily DCC subclass member 3 [Source:HGNC Symbol;Acc:HGNC:9700]	15	-1	65327127	65378002	ENSG00000174498	9543	604184	protein_coding
ENSG00000173209	1008	588	452	1007	588	430	329	323	224	1050	623.32	455.217	968.792	565.362	409.524	319.157	335.585	216.903	549.317	-0.131041	0.445453	-0.294174	0.768625	0.959588	549.317	-1.28813	0.446958	-2.88198	0.00395182	0.042388	549.317	-1.15708	0.446973	-2.58871	0.00963354	0.0482651	ENSG00000173209	AHSA2P	activator of HSP90 ATPase homolog 2, pseudogene [Source:HGNC Symbol;Acc:HGNC:20437]	2	1	61177418	61191203	ENSG00000173209	130872	---	transcribed_unitary_pseudogene
ENSG00000214176	664	668	525	930	741	674	360	332	326	691.665	708.125	528.736	894.714	712.471	641.905	349.229	344.936	315.671	576.384	0.222234	0.133139	1.66919	0.0950802	0.602421	576.384	-0.933094	0.137419	-6.79013	1.12036e-11	2.7547e-09	576.384	-1.15533	0.136574	-8.45933	2.68913e-17	1.00783e-14	ENSG00000214176	PLEKHM1P1	pleckstrin homology and RUN domain containing M1 pseudogene 1 [Source:HGNC Symbol;Acc:HGNC:35411]	17	-1	64779259	64837154	ENSG00000214176	---	---	transcribed_unprocessed_pseudogene
ENSG00000196696	608	419	406	700	509	461	256	240	233	633.332	444.168	408.889	673.44	489.403	439.047	248.341	249.351	225.618	423.51	0.108088	0.164143	0.658499	0.510218	0.893972	423.51	-1.03915	0.168976	-6.14968	7.76406e-10	1.18176e-07	423.51	-1.14724	0.168367	-6.81391	9.49783e-12	1.37683e-09	ENSG00000196696	PDXDC2P-NPIPB14P	nuclear pore complex-interacting protein [Source:NCBI gene (formerly Entrezgene);Acc:283970]	16	-1	69976297	70065948	ENSG00000196696	283970	---	lncRNA
ENSG00000215788	364	226	185	406	287	241	155	139	115	379.166	239.575	186.317	390.595	275.95	229.524	150.363	144.416	111.356	234.14	0.154673	0.324595	0.476511	0.63371	0.92928	234.14	-0.987148	0.32897	-3.00073	0.00269337	0.032635	234.14	-1.14182	0.328281	-3.47818	0.000504829	0.00510007	ENSG00000215788	TNFRSF25	TNF receptor superfamily member 25 [Source:HGNC Symbol;Acc:HGNC:11910]	1	-1	6460786	6466175	ENSG00000215788	8718	603366	protein_coding
ENSG00000162591	752	685	574	990	806	733	374	366	370	783.331	726.146	578.085	952.437	774.969	698.095	362.81	380.261	358.277	623.824	0.216781	0.12786	1.69546	0.089989	0.594473	623.824	-0.922411	0.131913	-6.9926	2.69846e-12	7.56611e-10	623.824	-1.13919	0.131111	-8.68874	3.66483e-18	1.56427e-15	ENSG00000162591	MEGF6	multiple EGF like domains 6 [Source:HGNC Symbol;Acc:HGNC:3232]	1	-1	3487951	3611508	ENSG00000162591	1953	604266	protein_coding
ENSG00000105376	111	108	81	137	132	126	71	64	39	115.625	114.487	81.5765	131.802	126.918	120	68.8758	66.4936	37.7644	95.9491	0.282161	0.221021	1.27663	0.201734	0.711602	95.9491	-0.849135	0.235637	-3.60357	0.000313877	0.00654009	95.9491	-1.1313	0.232096	-4.87425	1.09222e-06	3.51846e-05	ENSG00000105376	ICAM5	intercellular adhesion molecule 5 [Source:HGNC Symbol;Acc:HGNC:5348]	19	1	10289952	10296778	ENSG00000105376	7087	601852	protein_coding
ENSG00000151006	141	109	93	161	98	99	56	57	45	146.875	115.547	93.6619	154.891	94.227	94.2857	54.3245	59.2209	43.5743	95.1786	-0.0518181	0.237369	-0.218301	0.827194	0.969555	95.1786	-1.18134	0.252369	-4.68099	2.85494e-06	0.000156259	95.1786	-1.12952	0.251876	-4.48442	7.31136e-06	0.000169196	ENSG00000151006	PRSS53	serine protease 53 [Source:HGNC Symbol;Acc:HGNC:34407]	16	-1	31083425	31089628	ENSG00000151006	339105	610561	protein_coding
ENSG00000243244	84	103	113	154	157	117	59	71	59	87.4998	109.187	113.804	148.157	150.955	111.429	57.2348	73.7664	57.1307	101.018	0.402399	0.204354	1.96913	0.0489387	0.513154	101.018	-0.72567	0.218846	-3.31589	0.000913518	0.0150707	101.018	-1.12807	0.214034	-5.27051	1.36043e-07	6.37328e-06	ENSG00000243244	STON1	stonin 1 [Source:HGNC Symbol;Acc:HGNC:17003]	2	1	48529383	48598513	ENSG00000243244	11037	605357	protein_coding
ENSG00000102878	724	410	342	743	533	414	300	240	210	754.165	434.628	344.434	714.809	512.479	394.286	291.024	249.351	203.347	433.169	0.0808827	0.367897	0.219852	0.825987	0.969555	433.169	-1.04367	0.369993	-2.82077	0.00479082	0.0486447	433.169	-1.12455	0.369755	-3.04134	0.00235529	0.0168944	ENSG00000102878	HSF4	heat shock transcription factor 4 [Source:HGNC Symbol;Acc:HGNC:5227]	16	1	67164681	67169945	ENSG00000102878	3299	602438	protein_coding
ENSG00000177943	781	585	470	880	639	605	384	286	276	813.539	620.14	473.345	846.611	614.398	576.19	372.511	297.143	267.256	542.348	0.0953741	0.257946	0.369745	0.711572	0.946304	542.348	-1.02511	0.260309	-3.93805	8.21449e-05	0.0023195	542.348	-1.12049	0.260018	-4.30927	1.63796e-05	0.000320624	ENSG00000177943	MAMDC4	MAM domain containing 4 [Source:HGNC Symbol;Acc:HGNC:24083]	9	1	136850943	136860799	ENSG00000177943	158056	617208	protein_coding
ENSG00000149043	79	52	35	87	52	56	39	23	25	82.2914	55.1235	35.2491	83.699	49.998	53.3333	37.8332	23.8962	24.2079	49.5146	0.116527	0.324021	0.359629	0.719125	0.94894	49.5146	-1.00326	0.343969	-2.9167	0.00353751	0.0396293	49.5146	-1.11978	0.341294	-3.28099	0.00103443	0.00897696	ENSG00000149043	SYT8	synaptotagmin 8 [Source:HGNC Symbol;Acc:HGNC:19264]	11	1	1828307	1837521	ENSG00000149043	90019	607719	protein_coding
ENSG00000105929	67	61	57	73	100	79	35	43	34	69.7915	64.6641	57.4057	70.2302	96.15	75.2381	33.9528	44.6754	32.9228	60.559	0.333208	0.246391	1.35235	0.176263	0.691744	60.559	-0.784943	0.266457	-2.94585	0.00322069	0.0372799	60.559	-1.11815	0.260793	-4.2875	1.80692e-05	0.000347498	ENSG00000105929	ATP6V0A4	ATPase H+ transporting V0 subunit a4 [Source:HGNC Symbol;Acc:HGNC:866]	7	-1	138706294	138799560	ENSG00000105929	50617	605239	protein_coding
ENSG00000167615	3023	2185	1766	3414	2179	1937	1318	1130	907	3148.95	2316.25	1778.57	3284.47	2095.11	1844.76	1278.57	1174.03	878.264	1977.66	-0.00385806	0.317112	-0.0121662	0.990293	0.999671	1977.66	-1.12085	0.317653	-3.52852	0.000417886	0.00825386	1977.66	-1.11699	0.31762	-3.51675	0.00043686	0.00453261	ENSG00000167615	LENG8	leukocyte receptor cluster member 8 [Source:HGNC Symbol;Acc:HGNC:15500]	19	1	54448887	54462037	ENSG00000167615	114823	616575	protein_coding
ENSG00000228315	263	194	146	293	212	190	125	102	83	273.958	205.653	147.039	281.883	203.838	180.952	121.26	105.974	80.3703	177.881	0.0898855	0.214536	0.418977	0.675233	0.937569	177.881	-1.02622	0.223041	-4.60105	4.2037e-06	0.000210607	177.881	-1.11611	0.22203	-5.02684	4.98618e-07	1.83735e-05	ENSG00000228315	GUSBP11	GUSB pseudogene 11 [Source:HGNC Symbol;Acc:HGNC:42325]	22	-1	23638487	23717356	ENSG00000228315	91316	---	lncRNA
ENSG00000242294	497	461	419	750	538	479	297	266	225	517.707	488.691	421.982	721.543	517.287	456.19	288.114	276.364	217.871	433.972	0.247084	0.154106	1.60334	0.108861	0.616723	433.972	-0.868663	0.158783	-5.47075	4.48125e-08	4.28858e-06	433.972	-1.11575	0.157731	-7.07373	1.50821e-12	2.43949e-10	ENSG00000242294	STAG3L5P	stromal antigen 3-like 5 pseudogene [Source:HGNC Symbol;Acc:HGNC:48896]	7	1	100336079	100351900	ENSG00000242294	101735302	---	transcribed_unprocessed_pseudogene
ENSG00000142973	192	276	194	252	235	199	107	92	109	199.999	292.579	195.381	242.439	225.952	189.524	103.799	95.5846	105.547	183.423	-0.0635692	0.173324	-0.366766	0.713794	0.946304	183.423	-1.17213	0.183783	-6.37781	1.79638e-10	3.12063e-08	183.423	-1.10857	0.1835	-6.04123	1.52946e-09	1.30565e-07	ENSG00000142973	CYP4B1	cytochrome P450 family 4 subfamily B member 1 [Source:HGNC Symbol;Acc:HGNC:2644]	1	1	46757838	46819413	ENSG00000142973	1580	124075	protein_coding
ENSG00000138834	1211	1142	959	1574	1107	1225	588	573	596	1261.45	1210.6	965.825	1514.28	1064.38	1166.67	570.408	595.326	577.117	991.784	0.123791	0.124225	0.996507	0.319004	0.789882	991.784	-0.979944	0.126824	-7.72682	1.10267e-14	4.89526e-12	991.784	-1.10374	0.12645	-8.72865	2.57738e-18	1.16482e-15	ENSG00000138834	MAPK8IP3	mitogen-activated protein kinase 8 interacting protein 3 [Source:HGNC Symbol;Acc:HGNC:6884]	16	1	1706183	1770351	ENSG00000138834	23162	605431	protein_coding
ENSG00000260285	103	98	82	117	108	96	51	40	54	107.291	103.887	82.5836	112.561	103.842	91.4285	49.4741	41.5585	52.2891	82.7683	0.068325	0.210913	0.323949	0.745976	0.953324	82.7683	-1.03228	0.228879	-4.51016	6.47773e-06	0.000307202	82.7683	-1.10061	0.226984	-4.84883	1.24193e-06	3.91859e-05	ENSG00000260285	AL133367.1	novel transcript, antisense to TRMT61A	14	-1	103525010	103529072	ENSG00000260285	---	---	lncRNA
ENSG00000245849	48	43	39	51	46	27	19	22	15	49.9999	45.5829	39.2776	49.0649	44.229	25.7143	18.4315	22.8572	14.5248	34.4091	-0.18028	0.330503	-0.54547	0.58543	0.912637	34.4091	-1.27596	0.359928	-3.54503	0.000392572	0.00782305	34.4091	-1.09568	0.361001	-3.0351	0.00240453	0.0171688	ENSG00000245849	RAD51-AS1	RAD51 antisense RNA 1 [Source:HGNC Symbol;Acc:HGNC:48621]	15	-1	40686183	40695107	ENSG00000245849	100505648	---	lncRNA
ENSG00000236017	59	43	28	45	31	32	22	13	14	61.4582	45.5829	28.1993	43.2926	29.8065	30.4762	21.3418	13.5065	13.5564	31.9134	-0.383456	0.358257	-1.07034	0.284466	NA	31.9134	-1.47824	0.389436	-3.79585	0.00014714	0.00363314	31.9134	-1.09478	0.393653	-2.78108	0.00541776	0.0315458	ENSG00000236017	ASMTL-AS1	ASMTL antisense RNA 1 [Source:HGNC Symbol;Acc:HGNC:25811]	X	1	1401769	1414028	ENSG00000236017	---	---	lncRNA
ENSG00000287431	164	118	91	167	129	115	51	71	64	170.833	125.088	91.6476	160.664	124.033	109.524	49.4741	73.7664	61.9723	107.445	0.0253012	0.232002	0.109056	0.913158	0.984511	107.445	-1.06656	0.244804	-4.3568	1.31976e-05	0.000531297	107.445	-1.09186	0.243768	-4.47911	7.49535e-06	0.000171389	ENSG00000287431	AC027601.5	novel transcript	17	-1	81339183	81345966	ENSG00000287431	---	---	lncRNA
ENSG00000149260	275	360	318	407	370	428	184	187	178	286.458	381.624	320.263	391.558	355.755	407.619	178.495	194.286	172.36	298.713	0.225209	0.132393	1.70106	0.088931	0.593889	298.713	-0.858784	0.139965	-6.13568	8.47952e-10	1.2433e-07	298.713	-1.08399	0.13833	-7.83629	4.64059e-15	1.22944e-12	ENSG00000149260	CAPN5	calpain 5 [Source:HGNC Symbol;Acc:HGNC:1482]	11	1	77066961	77126155	ENSG00000149260	726	602537	protein_coding
ENSG00000186301	40	42	32	36	44	44	24	16	17	41.6665	44.5228	32.2277	34.6341	42.306	41.9047	23.2819	16.6234	16.4614	32.6254	0.0067172	0.32066	0.020948	0.983287	NA	32.6254	-1.06763	0.350161	-3.04897	0.00229628	0.028897	32.6254	-1.07435	0.348097	-3.08635	0.00202631	0.0149838	ENSG00000186301	MST1P2	macrophage stimulating 1 pseudogene 2 [Source:HGNC Symbol;Acc:HGNC:7383]	1	1	16645622	16650289	ENSG00000186301	---	---	unprocessed_pseudogene
ENSG00000164626	538	476	569	616	615	696	258	306	320	560.415	504.592	573.049	592.628	591.322	662.857	250.281	317.923	309.861	484.77	0.172819	0.113115	1.52782	0.126557	0.637787	484.77	-0.900751	0.118607	-7.5944	3.09222e-14	1.30052e-11	484.77	-1.07357	0.117608	-9.12836	6.95459e-20	4.85747e-17	ENSG00000164626	KCNK5	potassium two pore domain channel subfamily K member 5 [Source:HGNC Symbol;Acc:HGNC:6280]	6	-1	39188971	39229475	ENSG00000164626	8645	603493	protein_coding
ENSG00000114270	188	103	72	148	105	92	63	43	53	195.833	109.187	72.5124	142.385	100.957	87.619	61.1151	44.6754	51.3208	96.1783	-0.189278	0.283611	-0.667387	0.504525	0.892093	96.1783	-1.26266	0.295867	-4.26765	1.97546e-05	0.000755307	96.1783	-1.07338	0.296397	-3.62143	0.000292982	0.00329331	ENSG00000114270	COL7A1	collagen type VII alpha 1 chain [Source:HGNC Symbol;Acc:HGNC:2214]	3	-1	48564073	48595267	ENSG00000114270	1294	120120	protein_coding
ENSG00000131797	412	352	293	553	381	312	227	186	160	429.165	373.144	295.085	532.018	366.331	297.143	220.208	193.247	154.931	317.919	0.123769	0.186192	0.664739	0.506217	0.892237	317.919	-0.948925	0.191395	-4.95793	7.12472e-07	4.78114e-05	317.919	-1.07269	0.190619	-5.62744	1.82908e-08	1.11229e-06	ENSG00000131797	CLUHP3	clustered mitochondria homolog pseudogene 3 [Source:HGNC Symbol;Acc:HGNC:28447]	16	1	31700590	31711986	ENSG00000131797	100132341	---	transcribed_unprocessed_pseudogene
ENSG00000169035	28	32	31	41	29	21	19	12	11	29.1666	33.9222	31.2206	39.4444	27.8835	20	18.4315	12.4676	10.6515	24.7986	-0.111196	0.380562	-0.292189	0.770142	NA	24.7986	-1.18074	0.414253	-2.85029	0.00436801	0.0455675	24.7986	-1.06954	0.414235	-2.58197	0.00982372	0.0489784	ENSG00000169035	KLK7	kallikrein related peptidase 7 [Source:HGNC Symbol;Acc:HGNC:6368]	19	-1	50976468	50984099	ENSG00000169035	5650	604438	protein_coding
ENSG00000161996	1295	1226	1040	1687	1317	1290	724	630	634	1348.95	1299.64	1047.4	1622.99	1266.3	1228.57	702.339	654.547	613.913	1087.18	0.156133	0.117777	1.32567	0.18495	0.702005	1087.18	-0.906935	0.120145	-7.54869	4.39669e-14	1.7567e-11	1087.18	-1.06307	0.119732	-8.87875	6.7615e-19	4.03996e-16	ENSG00000161996	WDR90	WD repeat domain 90 [Source:HGNC Symbol;Acc:HGNC:26960]	16	1	649311	667833	ENSG00000161996	197335	618290	protein_coding
ENSG00000104899	439	260	208	432	290	315	171	172	136	457.29	275.618	209.48	415.609	278.835	300	165.884	178.702	131.691	268.123	0.0777341	0.326269	0.238251	0.811686	0.967694	268.123	-0.984676	0.329822	-2.98547	0.00283141	0.0338617	268.123	-1.06241	0.329394	-3.22535	0.0012582	0.0104224	ENSG00000104899	AMH	anti-Mullerian hormone [Source:HGNC Symbol;Acc:HGNC:464]	19	1	2249309	2252073	ENSG00000104899	268	600957	protein_coding
ENSG00000160781	305	192	156	284	213	187	123	99	95	317.707	203.533	157.11	273.224	204.799	178.095	119.32	102.857	91.9901	183.182	-0.0476443	0.216604	-0.21996	0.825902	0.969555	183.182	-1.10983	0.224608	-4.94118	7.76502e-07	5.12812e-05	183.182	-1.06219	0.224298	-4.7356	2.18404e-06	6.38022e-05	ENSG00000160781	PAQR6	progestin and adipoQ receptor family member 6 [Source:HGNC Symbol;Acc:HGNC:30132]	1	-1	156243320	156248117	ENSG00000160781	79957	614579	protein_coding
ENSG00000115461	4078	5210	5765	7136	7041	5651	2981	3555	2608	4247.9	5522.95	5806.03	6865.24	6769.92	5381.9	2891.81	3693.51	2525.37	4856.07	0.287874	0.193458	1.48805	0.136739	0.646136	4856.07	-0.773872	0.193772	-3.99371	6.50461e-05	0.00196292	4856.07	-1.06175	0.193686	-5.48179	4.21034e-08	2.30235e-06	ENSG00000115461	IGFBP5	insulin like growth factor binding protein 5 [Source:HGNC Symbol;Acc:HGNC:5474]	2	-1	216672105	216695549	ENSG00000115461	3488	146734	protein_coding
ENSG00000185189	755	463	389	706	560	450	298	258	240	786.456	490.811	391.768	679.213	538.44	428.571	289.084	268.053	232.396	456.088	-0.0197755	0.300161	-0.065883	0.947471	0.991715	456.088	-1.07988	0.302491	-3.56995	0.000357049	0.00729714	456.088	-1.0601	0.302358	-3.50611	0.000454702	0.0046798	ENSG00000185189	NRBP2	nuclear receptor binding protein 2 [Source:HGNC Symbol;Acc:HGNC:19339]	8	-1	143833583	143840973	ENSG00000185189	340371	615563	protein_coding
ENSG00000100918	75	82	54	83	35	39	20	24	29	78.1248	86.9256	54.3843	79.8508	33.6525	37.1428	19.4016	24.9351	28.0812	49.1665	-0.54186	0.326325	-1.66049	0.0968157	0.603078	49.1665	-1.59866	0.348941	-4.58148	4.61708e-06	0.000229162	49.1665	-1.0568	0.353796	-2.98704	0.00281693	0.0192463	ENSG00000100918	REC8	REC8 meiotic recombination protein [Source:HGNC Symbol;Acc:HGNC:16879]	14	1	24171853	24180257	ENSG00000100918	9985	608193	protein_coding
ENSG00000197774	2669	1683	1482	2209	1706	1631	964	815	805	2780.2	1784.09	1492.55	2125.19	1640.32	1553.33	935.158	846.755	779.495	1548.57	-0.187428	0.262204	-0.714817	0.474722	0.87835	1548.57	-1.24159	0.263026	-4.72042	2.35362e-06	0.000132257	1548.57	-1.05416	0.263062	-4.00728	6.1422e-05	0.000943811	ENSG00000197774	EME2	essential meiotic structure-specific endonuclease subunit 2 [Source:HGNC Symbol;Acc:HGNC:27289]	16	1	1772810	1781708	ENSG00000197774	197342	610886	protein_coding
ENSG00000183742	319	386	421	447	452	435	192	201	233	332.291	409.186	423.996	430.04	434.598	414.286	186.256	208.832	225.618	340.567	0.13375	0.125047	1.0696	0.284799	0.77234	340.567	-0.909254	0.131922	-6.89237	5.48719e-12	1.41446e-09	340.567	-1.043	0.130818	-7.97293	1.54954e-15	4.49249e-13	ENSG00000183742	MACC1	MET transcriptional regulator MACC1 [Source:HGNC Symbol;Acc:HGNC:30215]	7	-1	20134655	20217404	ENSG00000183742	346389	612646	protein_coding
ENSG00000182782	49	40	60	69	47	52	23	26	30	51.0415	42.4027	60.427	66.382	45.1905	49.5238	22.3119	27.013	29.0495	43.7047	0.0646305	0.287733	0.22462	0.822275	0.969203	43.7047	-0.975204	0.311055	-3.13515	0.00171765	0.0236243	43.7047	-1.03983	0.308448	-3.37118	0.000748474	0.00699152	ENSG00000182782	HCAR2	hydroxycarboxylic acid receptor 2 [Source:HGNC Symbol;Acc:HGNC:24827]	12	-1	122701293	122703357	ENSG00000182782	338442	609163	protein_coding
ENSG00000205307	262	152	110	215	126	111	71	68	74	272.916	161.13	110.783	206.842	121.149	105.714	68.8758	70.6495	71.6555	132.191	-0.328892	0.390546	-0.842133	0.399713	0.842039	132.191	-1.36706	0.397121	-3.44243	0.000576521	0.0104943	132.191	-1.03817	0.397928	-2.60894	0.00908238	0.0462043	ENSG00000205307	SAP25	Sin3A associated protein 25 [Source:HGNC Symbol;Acc:HGNC:41908]	7	-1	100572228	100573900	ENSG00000205307	100316904	---	protein_coding
ENSG00000196436	138	71	70	107	83	72	37	55	31	143.75	75.2648	70.4982	102.94	79.8045	68.5714	35.893	57.143	30.0178	73.7647	-0.20385	0.289411	-0.704361	0.481208	0.881063	73.7647	-1.23827	0.304385	-4.06812	4.73937e-05	0.00153019	73.7647	-1.03442	0.305186	-3.38949	0.000700238	0.00662961	ENSG00000196436	NPIPB15	nuclear pore complex interacting protein family member B15 [Source:HGNC Symbol;Acc:HGNC:34409]	16	1	74377878	74392080	ENSG00000196436	440348	---	protein_coding
ENSG00000030419	83	83	101	113	108	113	64	45	49	86.4581	87.9856	101.719	108.713	103.842	107.619	62.0852	46.7533	47.4475	83.6247	0.212614	0.206271	1.03075	0.302657	0.782163	83.6247	-0.820472	0.222512	-3.68731	0.000226633	0.00515259	83.6247	-1.03309	0.218949	-4.7184	2.37709e-06	6.85298e-05	ENSG00000030419	IKZF2	IKAROS family zinc finger 2 [Source:HGNC Symbol;Acc:HGNC:13177]	2	-1	212999691	213152427	ENSG00000030419	22807	606234	protein_coding
ENSG00000284564	100	54	55	70	64	31	35	26	17	104.166	57.2437	55.3914	67.344	61.536	29.5238	33.9528	27.013	16.4614	50.2925	-0.452862	0.340714	-1.32916	0.183796	0.701464	50.2925	-1.48579	0.360786	-4.11819	3.81858e-05	0.00130125	50.2925	-1.03292	0.36444	-2.83428	0.00459293	0.0278477	ENSG00000284564	MIR3064	microRNA 3064 [Source:HGNC Symbol;Acc:HGNC:41652]	17	-1	64500774	64500839	ENSG00000284564	100616387	---	miRNA
ENSG00000272578	161	126	91	179	115	115	78	55	61	167.708	133.569	91.6476	172.208	110.572	109.524	75.6663	57.143	59.0673	108.567	-0.00145088	0.23628	-0.00614049	0.995101	0.999783	108.567	-1.03198	0.247982	-4.1615	3.1617e-05	0.00111793	108.567	-1.03053	0.247163	-4.16943	3.05363e-05	0.000540577	ENSG00000272578	AP000347.1	glucuronidase, beta (GUSB) pseudogene	22	-1	23658094	23717356	ENSG00000272578	---	---	transcribed_unprocessed_pseudogene
ENSG00000128159	559	662	573	901	681	682	382	354	337	582.29	701.765	577.078	866.814	654.781	649.524	370.571	367.793	326.323	566.327	0.222518	0.126113	1.76443	0.0776593	0.580513	566.327	-0.80571	0.130098	-6.1931	5.8994e-10	9.33507e-08	566.327	-1.02823	0.129172	-7.96013	1.71861e-15	4.89041e-13	ENSG00000128159	TUBGCP6	tubulin gamma complex associated protein 6 [Source:HGNC Symbol;Acc:HGNC:18127]	22	-1	50217689	50245023	ENSG00000128159	85378	610053	protein_coding
ENSG00000196126	1991	1608	1815	1998	2048	2102	973	852	1107	2073.95	1704.59	1827.92	1922.19	1969.15	2001.9	943.889	885.197	1071.93	1600.08	0.0719449	0.0922974	0.77949	0.435691	0.863967	1600.08	-0.95012	0.0942971	-10.0758	7.06769e-24	1.61366e-20	1600.08	-1.02206	0.0940523	-10.867	1.65581e-27	2.31301e-24	ENSG00000196126	HLA-DRB1	major histocompatibility complex, class II, DR beta 1 [Source:HGNC Symbol;Acc:HGNC:4948]	6	-1	32578769	32589848	ENSG00000196126	3123	142857	protein_coding
ENSG00000104814	46	44	40	55	29	39	18	17	24	47.9165	46.643	40.2847	52.9132	27.8835	37.1428	17.4615	17.6624	23.2396	34.5719	-0.192749	0.325503	-0.592156	0.553746	0.907488	34.5719	-1.20597	0.35266	-3.41965	0.000627027	0.0112219	34.5719	-1.01322	0.35396	-2.86253	0.00420274	0.0260086	ENSG00000104814	MAP4K1	mitogen-activated protein kinase kinase kinase kinase 1 [Source:HGNC Symbol;Acc:HGNC:6863]	19	-1	38587641	38618882	ENSG00000104814	11184	601983	protein_coding
ENSG00000183458	299	398	303	512	427	437	218	214	229	311.457	421.907	305.156	492.574	410.56	416.19	211.478	222.338	221.745	334.823	0.34602	0.1382	2.50377	0.012288	0.32076	334.823	-0.663097	0.144004	-4.60471	4.13035e-06	0.000208896	334.823	-1.00912	0.142027	-7.1051	1.20237e-12	2.00823e-10	ENSG00000183458	AC138932.1	polycystic kidney disease 1 (autosomal dominant) (PKD1) pseudogene	16	1	14911551	14935708	ENSG00000183458	---	---	transcribed_unprocessed_pseudogene
ENSG00000142102	573	387	334	680	551	487	312	265	249	596.873	410.246	336.377	654.199	529.786	463.809	302.665	275.325	241.111	423.377	0.294836	0.171017	1.72401	0.0847058	0.58741	423.377	-0.713583	0.174807	-4.08211	4.4628e-05	0.00147141	423.377	-1.00842	0.173674	-5.80638	6.38379e-09	4.73881e-07	ENSG00000142102	PGGHG	protein-glucosylgalactosylhydroxylysine glucosidase [Source:HGNC Symbol;Acc:HGNC:26210]	11	1	289126	296107	ENSG00000142102	80162	617032	protein_coding
ENSG00000136153	345	550	417	548	518	546	249	266	259	359.374	583.037	419.968	527.208	498.057	520	241.55	276.364	250.794	408.484	0.182274	0.144374	1.26251	0.206765	0.713826	408.484	-0.825681	0.149131	-5.5366	3.08405e-08	3.08058e-06	408.484	-1.00795	0.148148	-6.80371	1.01958e-11	1.45063e-09	ENSG00000136153	LMO7	LIM domain 7 [Source:HGNC Symbol;Acc:HGNC:6646]	13	1	75620434	75859870	ENSG00000136153	4008	604362	protein_coding
ENSG00000204305	197	133	132	182	128	125	69	73	67	205.208	140.989	132.939	175.095	123.072	119.048	66.9356	75.8443	64.8772	122.667	-0.199452	0.208534	-0.956449	0.338845	0.804489	122.667	-1.20706	0.220579	-5.47224	4.44389e-08	4.27845e-06	122.667	-1.00761	0.221214	-4.5549	5.24105e-06	0.000129684	ENSG00000204305	AGER	advanced glycosylation end-product specific receptor [Source:HGNC Symbol;Acc:HGNC:320]	6	-1	32180968	32184322	ENSG00000204305	177	600214	protein_coding
ENSG00000139174	46	45	56	44	54	57	22	23	30	47.9165	47.703	56.3985	42.3305	51.921	54.2857	21.3418	23.8962	29.0495	41.6492	-0.0340673	0.283489	-0.120172	0.904347	0.982346	41.6492	-1.03319	0.307754	-3.35721	0.000787336	0.0136035	41.6492	-0.999127	0.306538	-3.25939	0.00111653	0.00954206	ENSG00000139174	PRICKLE1	prickle planar cell polarity protein 1 [Source:HGNC Symbol;Acc:HGNC:17019]	12	-1	42456757	42590355	ENSG00000139174	144165	608500	protein_coding
ENSG00000260261	120	60	51	82	57	45	36	32	21	125	63.6041	51.363	78.8887	54.8055	42.8571	34.9229	33.2468	20.3347	56.1136	-0.44234	0.330205	-1.33959	0.180378	0.698413	56.1136	-1.43988	0.347976	-4.13786	3.50558e-05	0.00121938	56.1136	-0.997538	0.351283	-2.8397	0.00451555	0.0274503	ENSG00000260261	AC124944.2	programmed cell death 6 (PDCD6) pseudogene	3	-1	195913078	195954485	ENSG00000260261	---	---	transcribed_unprocessed_pseudogene
ENSG00000235333	490	391	331	544	388	417	249	205	200	510.415	414.486	333.356	523.359	373.062	397.143	241.55	212.987	193.663	355.558	0.0403051	0.158771	0.253856	0.799607	0.964696	355.558	-0.956395	0.163865	-5.83649	5.33117e-09	6.40316e-07	355.558	-0.9967	0.163339	-6.10204	1.04724e-09	9.35574e-08	ENSG00000235333	PVRIG2P	poliovirus receptor related immunoglobulin domain containing 2, pseudogene [Source:HGNC Symbol;Acc:HGNC:48897]	7	1	100352360	100353692	ENSG00000235333	---	---	transcribed_unprocessed_pseudogene
ENSG00000167371	173	162	151	287	212	184	112	120	99	180.208	171.731	152.075	276.111	203.838	175.238	108.649	124.676	95.8634	165.376	0.378686	0.181559	2.08575	0.0370015	0.465206	165.376	-0.61564	0.190256	-3.23586	0.00121278	0.0182855	165.376	-0.994326	0.186983	-5.31773	1.05072e-07	5.17677e-06	ENSG00000167371	PRRT2	proline rich transmembrane protein 2 [Source:HGNC Symbol;Acc:HGNC:30500]	16	1	29811382	29815892	ENSG00000167371	112476	614386	protein_coding
ENSG00000111961	431	489	549	630	616	580	329	311	249	448.957	518.373	552.907	606.096	592.284	552.381	319.157	323.118	241.111	461.598	0.203412	0.123011	1.65361	0.098207	0.606247	461.598	-0.784334	0.127794	-6.13751	8.38271e-10	1.2433e-07	461.598	-0.987746	0.126698	-7.79605	6.38758e-15	1.58309e-12	ENSG00000111961	SASH1	SAM and SH3 domain containing 1 [Source:HGNC Symbol;Acc:HGNC:19182]	6	1	148272304	148552048	ENSG00000111961	23328	607955	protein_coding
ENSG00000138356	155	167	222	197	201	324	93	108	152	161.458	177.031	223.58	189.525	193.261	308.571	90.2176	112.208	147.184	178.115	0.298283	0.20783	1.43522	0.151224	0.666214	178.115	-0.685267	0.214973	-3.18769	0.00143414	0.0206119	178.115	-0.983549	0.212752	-4.62298	3.78261e-06	9.95267e-05	ENSG00000138356	AOX1	aldehyde oxidase 1 [Source:HGNC Symbol;Acc:HGNC:553]	2	1	200586014	200677064	ENSG00000138356	316	602841	protein_coding
ENSG00000250506	223	148	133	215	182	155	84	87	100	232.291	156.89	133.947	206.842	174.993	147.619	81.4868	90.3898	96.8317	146.81	0.0177771	0.201058	0.0884177	0.929545	0.988856	146.81	-0.960613	0.210572	-4.56192	5.0687e-06	0.000246975	146.81	-0.97839	0.209726	-4.66508	3.08498e-06	8.37522e-05	ENSG00000250506	CDK3	cyclin dependent kinase 3 [Source:HGNC Symbol;Acc:HGNC:1772]	17	1	76000906	76005999	ENSG00000250506	1018	123828	protein_coding
ENSG00000111788	118	136	125	179	133	160	91	68	73	122.916	144.169	125.89	172.208	127.879	152.381	88.2774	70.6495	70.6872	119.451	0.203842	0.185138	1.10103	0.270884	0.7609	119.451	-0.773717	0.197109	-3.92533	8.66099e-05	0.00242463	119.451	-0.977559	0.19435	-5.02989	4.90773e-07	1.81716e-05	ENSG00000111788	AC009533.1	DEAD/H (Asp-Glu-Ala-Asp/His) box polypeptide like pseudogene	12	1	9277235	9313241	ENSG00000111788	---	---	unprocessed_pseudogene
ENSG00000182685	301	178	180	305	238	185	132	110	116	313.541	188.692	181.281	293.428	228.837	176.19	128.051	114.286	112.325	192.959	0.0313047	0.20687	0.151325	0.879719	0.978003	192.959	-0.946005	0.213916	-4.42233	9.76438e-06	0.000428533	192.959	-0.97731	0.213216	-4.58366	4.56899e-06	0.000116237	ENSG00000182685	BRICD5	BRICHOS domain containing 5 [Source:HGNC Symbol;Acc:HGNC:28309]	16	-1	2209253	2211950	ENSG00000182685	283870	---	protein_coding
ENSG00000204287	46	40	54	40	39	29	19	19	15	47.9165	42.4027	54.3843	38.4823	37.4985	27.619	18.4315	19.7403	14.5248	33.4444	-0.483383	0.316806	-1.5258	0.127059	NA	33.4444	-1.46057	0.346901	-4.21034	2.54988e-05	0.000928297	33.4444	-0.977188	0.353144	-2.76711	0.00565565	0.0325974	ENSG00000204287	HLA-DRA	major histocompatibility complex, class II, DR alpha [Source:HGNC Symbol;Acc:HGNC:4947]	6	1	32439878	32445046	ENSG00000204287	3122	142860	protein_coding
ENSG00000205560	437	287	282	434	332	307	190	168	172	455.207	304.239	284.007	417.533	319.218	292.381	184.315	174.546	166.551	288.666	-0.019772	0.171523	-0.115273	0.908229	0.983225	288.666	-0.989565	0.177234	-5.58339	2.35877e-08	2.40113e-06	288.666	-0.969793	0.176871	-5.48305	4.18066e-08	2.29429e-06	ENSG00000205560	CPT1B	carnitine palmitoyltransferase 1B [Source:HGNC Symbol;Acc:HGNC:2329]	22	-1	50568861	50578465	ENSG00000205560	1375	601987	protein_coding
ENSG00000255769	160	161	98	219	166	181	100	87	93	166.666	170.671	98.6974	210.691	159.609	172.381	97.0081	90.3898	90.0535	139.574	0.317212	0.199739	1.58813	0.112257	0.622363	139.574	-0.650371	0.20895	-3.11256	0.0018547	0.024951	139.574	-0.967584	0.205878	-4.6998	2.60416e-06	7.32677e-05	ENSG00000255769	GOLGA2P10	GOLGA2 pseudogene 10 [Source:HGNC Symbol;Acc:HGNC:26229]	15	-1	82472993	82513950	ENSG00000255769	---	---	transcribed_unprocessed_pseudogene
ENSG00000152926	371	323	302	367	353	302	164	174	167	386.457	342.402	304.149	353.075	339.409	287.619	159.093	180.78	161.709	279.41	-0.0755572	0.135629	-0.557086	0.577468	0.910919	279.41	-1.04287	0.143104	-7.28752	3.1572e-13	9.8938e-11	279.41	-0.967317	0.142921	-6.76819	1.30402e-11	1.8216e-09	ENSG00000152926	ZNF117	zinc finger protein 117 [Source:HGNC Symbol;Acc:HGNC:12897]	7	-1	64971772	65006684	ENSG00000152926	109504726	194624	protein_coding
ENSG00000146830	3322	3134	2612	4241	3500	3191	1948	1807	1648	3460.41	3322.25	2630.59	4080.09	3365.25	3039.05	1889.72	1877.41	1595.79	2806.73	0.155565	0.115493	1.34697	0.177991	0.694186	2806.73	-0.811669	0.116333	-6.97709	3.01348e-12	8.16297e-10	2806.73	-0.967235	0.116166	-8.32628	8.34207e-17	2.78661e-14	ENSG00000146830	GIGYF1	GRB10 interacting GYF protein 1 [Source:HGNC Symbol;Acc:HGNC:9126]	7	-1	100679507	100694037	ENSG00000146830	64599	612064	protein_coding
ENSG00000278050	158	84	40	91	59	70	46	32	31	164.583	89.0457	40.2847	87.5473	56.7285	66.6666	44.6237	33.2468	30.0178	68.0827	-0.477512	0.347647	-1.37356	0.16958	0.686034	68.0827	-1.44414	0.361291	-3.99716	6.41066e-05	0.00194044	68.0827	-0.966627	0.364208	-2.65406	0.00795305	0.0418516	ENSG00000278050	AP000944.3	---	11	1	65423638	65423742	ENSG00000278050	---	---	misc_RNA
ENSG00000143847	108	101	85	164	123	101	70	65	57	112.5	107.067	85.6049	157.777	118.264	96.1904	67.9057	67.5326	55.1941	96.4485	0.287183	0.218876	1.31208	0.189493	0.705367	96.4485	-0.678802	0.231048	-2.93792	0.00330417	0.0377347	96.4485	-0.965985	0.227318	-4.24949	2.14257e-05	0.000402971	ENSG00000143847	PPFIA4	PTPRF interacting protein alpha 4 [Source:HGNC Symbol;Acc:HGNC:9248]	1	1	203026498	203078740	ENSG00000143847	8497	603145	protein_coding
ENSG00000135722	381	257	228	459	339	324	204	178	174	396.874	272.437	229.623	441.585	325.948	308.571	197.897	184.935	168.487	280.706	0.259886	0.179493	1.44789	0.147648	0.661237	280.706	-0.704949	0.184688	-3.81698	0.000135098	0.00339486	280.706	-0.964835	0.183205	-5.26643	1.39099e-07	6.49663e-06	ENSG00000135722	FBXL8	F-box and leucine rich repeat protein 8 [Source:HGNC Symbol;Acc:HGNC:17875]	16	1	67159932	67164570	ENSG00000135722	55336	609077	protein_coding
ENSG00000144648	48	43	42	56	57	36	25	20	29	49.9999	45.5829	42.2989	53.8752	54.8055	34.2857	24.252	20.7793	28.0812	39.329	0.052244	0.30142	0.173326	0.862395	0.976888	39.329	-0.912436	0.324169	-2.8147	0.00488234	0.04923	39.329	-0.96468	0.321559	-3	0.00269975	0.0186388	ENSG00000144648	ACKR2	atypical chemokine receptor 2 [Source:HGNC Symbol;Acc:HGNC:1565]	3	1	42804752	42887974	ENSG00000144648	1238	602648	protein_coding
ENSG00000258366	1309	1267	1211	1726	1387	1437	818	687	755	1363.54	1343.11	1219.62	1660.51	1333.6	1368.57	793.526	713.768	731.079	1169.7	0.152179	0.0979624	1.55344	0.120318	0.63075	1169.7	-0.810304	0.100308	-8.07813	6.57688e-16	4.04276e-13	1169.7	-0.962483	0.0998487	-9.63941	5.44978e-22	5.23383e-19	ENSG00000258366	RTEL1	regulator of telomere elongation helicase 1 [Source:HGNC Symbol;Acc:HGNC:15888]	20	1	63657810	63696253	ENSG00000258366	51750	608833	protein_coding
ENSG00000105137	45	54	67	65	68	66	33	34	32	46.8749	57.2437	67.4768	62.5338	65.382	62.8571	32.0127	35.3248	30.9861	51.188	0.151771	0.258119	0.587989	0.556539	0.907788	51.188	-0.805744	0.277818	-2.90026	0.00372851	0.0407586	51.188	-0.957515	0.274013	-3.49441	0.000475113	0.00484123	ENSG00000105137	SYDE1	synapse defective Rho GTPase homolog 1 [Source:HGNC Symbol;Acc:HGNC:25824]	19	1	15107401	15114985	ENSG00000105137	85360	617377	protein_coding
ENSG00000243566	751	737	735	889	895	1129	376	521	550	782.289	781.27	740.231	855.269	860.542	1075.24	364.751	541.3	532.574	725.94	0.276939	0.130831	2.11677	0.0342796	0.456927	725.94	-0.679896	0.13356	-5.09058	3.56977e-07	2.69113e-05	725.94	-0.956836	0.132728	-7.20897	5.6376e-13	1.0437e-10	ENSG00000243566	UPK3B	uroplakin 3B [Source:HGNC Symbol;Acc:HGNC:21444]	7	1	76510428	76516521	ENSG00000243566	105375355	611887	protein_coding
ENSG00000236144	311	223	215	275	222	210	134	116	103	323.957	236.395	216.53	264.566	213.453	200	129.991	120.52	99.7367	200.572	-0.196132	0.174047	-1.1269	0.259787	0.753917	200.572	-1.14936	0.182336	-6.30353	2.90945e-10	4.99987e-08	200.572	-0.953228	0.182791	-5.21484	1.83976e-07	8.19412e-06	ENSG00000236144	TMEM147-AS1	TMEM147 antisense RNA 1 [Source:HGNC Symbol;Acc:HGNC:51273]	19	-1	35540738	35546029	ENSG00000236144	100506469	---	lncRNA
ENSG00000272894	58	50	59	66	56	62	38	28	26	60.4165	53.0034	59.4199	63.4958	53.844	59.0476	36.8631	29.091	25.1762	48.9286	0.0288914	0.262859	0.109912	0.912479	0.984283	48.9286	-0.923229	0.283598	-3.25541	0.00113227	0.0173333	48.9286	-0.952121	0.281543	-3.3818	0.000720134	0.00678454	ENSG00000272894	AC004982.2	novel transcript	7	-1	7552462	7566996	ENSG00000272894	---	---	lncRNA
ENSG00000026036	1562	1500	1334	1980	1549	1607	926	808	844	1627.08	1590.1	1343.49	1904.87	1489.36	1530.48	898.295	839.482	817.26	1337.82	0.110958	0.10533	1.05343	0.292143	0.775348	1337.82	-0.835651	0.107227	-7.79331	6.52786e-15	2.98081e-12	1337.82	-0.946609	0.10691	-8.85425	8.42466e-19	4.46391e-16	ENSG00000026036	RTEL1-TNFRSF6B	RTEL1-TNFRSF6B readthrough (NMD candidate) [Source:HGNC Symbol;Acc:HGNC:44095]	20	1	63659300	63698684	ENSG00000026036	---	---	protein_coding
ENSG00000170442	559	656	554	696	531	599	297	300	319	582.29	695.404	557.943	669.592	510.556	570.476	288.114	311.689	308.893	499.44	-0.0680247	0.121675	-0.55907	0.576114	0.910919	499.44	-1.01425	0.126245	-8.03399	9.43544e-16	5.02658e-13	499.44	-0.94623	0.126105	-7.50352	6.21286e-14	1.23983e-11	ENSG00000170442	KRT86	keratin 86 [Source:HGNC Symbol;Acc:HGNC:6463]	12	1	52249300	52309163	ENSG00000170442	3892	601928	protein_coding
ENSG00000127586	1560	1511	1269	1990	1680	1642	931	783	960	1625	1601.76	1278.03	1914.49	1615.32	1563.81	903.146	813.508	929.584	1360.52	0.177451	0.106952	1.65917	0.0970816	0.60329	1360.52	-0.766932	0.108753	-7.05202	1.76334e-12	5.12394e-10	1360.52	-0.944383	0.108352	-8.71587	2.88523e-18	1.2667e-15	ENSG00000127586	CHTF18	chromosome transmission fidelity factor 18 [Source:HGNC Symbol;Acc:HGNC:18435]	16	1	788046	800737	ENSG00000127586	63922	613201	protein_coding
ENSG00000185596	158	139	109	158	145	148	68	88	70	164.583	147.349	109.776	152.005	139.417	140.952	65.9655	91.4288	67.7822	119.918	0.0370712	0.193722	0.191363	0.848241	0.975977	119.918	-0.907033	0.205186	-4.42054	9.84556e-06	0.000428533	119.918	-0.944104	0.203957	-4.62894	3.67538e-06	9.70375e-05	ENSG00000185596	WASH3P	WASP family homolog 3, pseudogene [Source:HGNC Symbol;Acc:HGNC:24362]	15	1	101961603	101976543	ENSG00000185596	---	---	transcribed_unprocessed_pseudogene
ENSG00000258727	84	35	51	62	41	63	22	37	24	87.4998	37.1024	51.363	59.6476	39.4215	60	21.3418	38.4416	23.2396	46.4508	-0.145755	0.332511	-0.438346	0.661136	0.935599	46.4508	-1.08875	0.350678	-3.1047	0.00190475	0.0254956	46.4508	-0.942993	0.351089	-2.68591	0.00723323	0.0389575	ENSG00000258727	AL135999.1	novel transcript, antisense to AP1G2	14	1	23561097	23568073	ENSG00000258727	102724814	---	lncRNA
ENSG00000156804	208	216	234	320	224	296	151	107	166	216.666	228.975	235.665	307.858	215.376	281.905	146.482	111.169	160.741	211.649	0.240847	0.163408	1.4739	0.140509	0.654628	211.649	-0.701389	0.17074	-4.10794	3.99206e-05	0.00135459	211.649	-0.942236	0.168716	-5.58475	2.34032e-08	1.36735e-06	ENSG00000156804	FBXO32	F-box protein 32 [Source:HGNC Symbol;Acc:HGNC:16731]	8	-1	123497889	123541206	ENSG00000156804	114907	606604	protein_coding
ENSG00000112877	124	195	172	222	244	227	110	94	146	129.166	206.713	173.224	213.577	234.606	216.19	106.709	97.6625	141.374	168.803	0.38439	0.182065	2.11128	0.0347484	0.456981	168.803	-0.556219	0.190026	-2.92706	0.00342178	0.0386207	168.803	-0.940608	0.186751	-5.03669	4.73639e-07	1.78613e-05	ENSG00000112877	CEP72	centrosomal protein 72 [Source:HGNC Symbol;Acc:HGNC:25547]	5	1	612340	667168	ENSG00000112877	55722	616475	protein_coding
ENSG00000223749	187	101	91	123	109	114	53	66	55	194.791	107.067	91.6476	118.333	104.803	108.571	51.4143	68.5716	53.2574	99.8285	-0.245886	0.245517	-1.00151	0.316582	0.787987	99.8285	-1.18504	0.257293	-4.60582	4.10842e-06	0.000208447	99.8285	-0.939157	0.258325	-3.63557	0.00027737	0.00316883	ENSG00000223749	MIR503HG	MIR503 host gene [Source:HGNC Symbol;Acc:HGNC:28258]	X	-1	134543119	134546642	ENSG00000223749	---	---	lncRNA
ENSG00000205488	64	84	92	89	88	84	43	40	49	66.6665	89.0457	92.6547	85.6231	84.612	80	41.7135	41.5585	47.4475	69.9246	0.0103155	0.225286	0.0457884	0.963479	0.994378	69.9246	-0.925661	0.242003	-3.825	0.00013077	0.00334981	69.9246	-0.935976	0.240539	-3.89117	9.97631e-05	0.0014086	ENSG00000205488	CALML3-AS1	CALML3 antisense RNA 1 [Source:HGNC Symbol;Acc:HGNC:44682]	10	-1	5510036	5526246	ENSG00000205488	---	---	lncRNA
ENSG00000228526	145	83	70	129	85	79	66	53	29	151.041	87.9856	70.4982	124.105	81.7275	75.2381	64.0254	55.0651	28.0812	81.9742	-0.138678	0.298992	-0.463819	0.642778	0.930201	81.9742	-1.07316	0.310387	-3.4575	0.000545222	0.0100716	81.9742	-0.934482	0.310594	-3.00869	0.00262375	0.0182593	ENSG00000228526	MIR34AHG	MIR34A host gene [Source:HGNC Symbol;Acc:HGNC:51913]	1	-1	9148011	9198906	ENSG00000228526	106614088	---	lncRNA
ENSG00000227671	468	310	292	420	357	280	201	182	153	487.499	328.621	294.078	404.064	343.255	266.667	194.986	189.091	148.153	295.157	-0.130624	0.182137	-0.717173	0.473267	0.878182	295.157	-1.06091	0.187317	-5.6637	1.48144e-08	1.62167e-06	295.157	-0.930283	0.187383	-4.9646	6.88436e-07	2.37242e-05	ENSG00000227671	AL390728.4	zinc finger protein pseudogene	1	-1	247189851	247210856	ENSG00000227671	---	---	transcribed_unprocessed_pseudogene
ENSG00000149527	51	63	52	76	53	50	34	26	31	53.1248	66.7843	52.3701	73.1164	50.9595	47.619	32.9828	27.013	30.0178	48.2209	-0.00425244	0.276177	-0.0153975	0.987715	0.999379	48.2209	-0.934084	0.29591	-3.15665	0.00159594	0.0222763	48.2209	-0.929831	0.294381	-3.1586	0.0015853	0.0124221	ENSG00000149527	PLCH2	phospholipase C eta 2 [Source:HGNC Symbol;Acc:HGNC:29037]	1	1	2425980	2505532	ENSG00000149527	9651	612836	protein_coding
ENSG00000185101	667	496	398	697	501	578	333	289	281	694.79	525.794	400.832	670.554	481.711	550.476	323.037	300.26	272.097	468.839	0.0709852	0.161714	0.438955	0.660694	0.935366	468.839	-0.856307	0.165185	-5.18391	2.1728e-07	1.72927e-05	468.839	-0.927292	0.164704	-5.63004	1.80166e-08	1.11229e-06	ENSG00000185101	ANO9	anoctamin 9 [Source:HGNC Symbol;Acc:HGNC:20679]	11	-1	417933	442011	ENSG00000185101	338440	---	protein_coding
ENSG00000133624	255	220	165	290	230	132	132	111	90	265.624	233.215	166.174	278.997	221.145	125.714	128.051	115.325	87.1485	180.155	-0.0872407	0.231787	-0.376383	0.706632	0.945534	180.155	-1.00845	0.238299	-4.23187	2.3176e-05	0.00085889	180.155	-0.92121	0.238182	-3.86767	0.00010988	0.00151836	ENSG00000133624	ZNF767P	zinc finger family member 767, pseudogene [Source:HGNC Symbol;Acc:HGNC:21884]	7	-1	149547154	149624752	ENSG00000133624	79970	---	transcribed_unprocessed_pseudogene
ENSG00000146067	1331	1042	899	1492	1117	1094	652	602	644	1386.45	1104.59	905.398	1435.39	1074	1041.9	632.493	625.456	623.596	981.031	0.0644852	0.136883	0.471098	0.637571	0.929317	981.031	-0.851894	0.138826	-6.1364	8.44118e-10	1.2433e-07	981.031	-0.916379	0.138562	-6.61348	3.7538e-11	4.92999e-09	ENSG00000146067	FAM193B	family with sequence similarity 193 member B [Source:HGNC Symbol;Acc:HGNC:25524]	5	-1	177519789	177554563	ENSG00000146067	54540	615813	protein_coding
ENSG00000167702	3611	2385	2051	3322	2703	2571	1611	1417	1387	3761.45	2528.26	2065.6	3195.96	2598.93	2448.57	1562.8	1472.21	1343.06	2330.76	-0.0194167	0.23993	-0.0809265	0.9355	0.989815	2330.76	-0.932374	0.240408	-3.87829	0.000105193	0.00283985	2330.76	-0.912957	0.240375	-3.79805	0.000145836	0.00189427	ENSG00000167702	KIFC2	kinesin family member C2 [Source:HGNC Symbol;Acc:HGNC:29530]	8	1	144466043	144474202	ENSG00000167702	90990	615216	protein_coding
ENSG00000253540	76	49	58	63	55	51	31	29	27	79.1664	51.9433	58.4128	60.6096	52.8825	48.5714	30.0725	30.1299	26.1446	48.6592	-0.226064	0.271084	-0.833925	0.404323	0.845295	48.6592	-1.13504	0.291714	-3.89093	9.986e-05	0.00272348	48.6592	-0.908974	0.293311	-3.099	0.00194172	0.014526	ENSG00000253540	FAM86HP	family with sequence similarity 86 member H, pseudogene [Source:HGNC Symbol;Acc:HGNC:42359]	3	-1	130099092	130111472	ENSG00000253540	---	---	transcribed_unprocessed_pseudogene
ENSG00000068078	724	793	683	1021	841	893	517	416	492	754.165	840.634	687.861	982.261	808.621	850.476	501.532	432.209	476.412	703.797	0.210925	0.108449	1.94492	0.0517844	0.518487	703.797	-0.693874	0.111668	-6.21373	5.17417e-10	8.35288e-08	703.797	-0.904799	0.110815	-8.16493	3.21628e-16	1.02961e-13	ENSG00000068078	FGFR3	fibroblast growth factor receptor 3 [Source:HGNC Symbol;Acc:HGNC:3690]	4	1	1793293	1808872	ENSG00000068078	2261	134934	protein_coding
ENSG00000150676	52	67	84	95	62	62	32	40	41	54.1665	71.0245	84.5978	91.3955	59.613	59.0476	31.0426	41.5585	39.701	59.1275	0.000699295	0.267704	0.00261219	0.997916	0.999783	59.1275	-0.903965	0.283848	-3.18467	0.00144917	0.0207719	59.1275	-0.904664	0.282483	-3.20254	0.00136222	0.0110806	ENSG00000150676	CCDC83	coiled-coil domain containing 83 [Source:HGNC Symbol;Acc:HGNC:28535]	11	1	85855101	85920021	ENSG00000150676	220047	---	protein_coding
ENSG00000147526	1168	1251	1274	1467	1493	1527	717	773	827	1216.66	1326.14	1283.07	1411.34	1435.52	1454.29	695.548	803.119	800.798	1158.5	0.168978	0.0840182	2.01121	0.0443038	0.499691	1158.5	-0.734809	0.0865649	-8.48853	2.09269e-17	1.52025e-14	1158.5	-0.903786	0.0859863	-10.5108	7.70182e-26	9.10355e-23	ENSG00000147526	TACC1	transforming acidic coiled-coil containing protein 1 [Source:HGNC Symbol;Acc:HGNC:11522]	8	1	38728186	38853028	ENSG00000147526	6867	605301	protein_coding
ENSG00000158106	3834	2754	2425	4134	3039	3263	2006	1739	1656	3993.74	2919.43	2442.26	3977.15	2922	3107.62	1945.98	1806.76	1603.53	2746.5	0.0971263	0.217117	0.447346	0.654625	0.932611	2746.5	-0.804552	0.217545	-3.69832	0.000217028	0.0049764	2746.5	-0.901679	0.217474	-4.14615	3.38108e-05	0.000587711	ENSG00000158106	RHPN1	rhophilin Rho GTPase binding protein 1 [Source:HGNC Symbol;Acc:HGNC:19973]	8	1	143368876	143384221	ENSG00000158106	114822	601031	protein_coding
ENSG00000091622	63	94	85	96	113	68	45	58	40	65.6248	99.6464	85.6049	92.3575	108.649	64.7619	43.6537	60.2599	38.7327	73.2546	0.0832288	0.254007	0.327663	0.743166	0.953172	73.2546	-0.817587	0.267431	-3.05718	0.00223428	0.028361	73.2546	-0.900815	0.265387	-3.39434	0.000687932	0.00656162	ENSG00000091622	PITPNM3	PITPNM family member 3 [Source:HGNC Symbol;Acc:HGNC:21043]	17	-1	6451263	6556555	ENSG00000091622	83394	608921	protein_coding
ENSG00000108465	6494	4561	3753	6242	4411	4412	2931	2460	2434	6764.56	4834.97	3779.71	6005.16	4241.18	4201.9	2843.31	2555.85	2356.88	4175.95	-0.0900767	0.255627	-0.352376	0.724557	0.950566	4175.95	-0.987573	0.255878	-3.85955	0.000113595	0.00302578	4175.95	-0.897496	0.255873	-3.50758	0.000452202	0.00466032	ENSG00000108465	CDK5RAP3	CDK5 regulatory subunit associated protein 3 [Source:HGNC Symbol;Acc:HGNC:18673]	17	1	47967810	47981781	ENSG00000108465	80279	608202	protein_coding
ENSG00000226232	270	145	135	243	180	154	94	114	92	281.249	153.71	135.961	233.78	173.07	146.667	91.1876	118.442	89.0852	158.128	-0.0443921	0.235671	-0.188364	0.850591	0.97623	158.128	-0.935545	0.242603	-3.85628	0.000115127	0.00305134	158.128	-0.891152	0.242245	-3.67873	0.000234402	0.00278564	ENSG00000226232	NPIPB14P	nuclear pore complex interacting protein family member B14, pseudogene [Source:HGNC Symbol;Acc:HGNC:41990]	16	-1	69976388	69996188	ENSG00000226232	---	---	transcribed_unprocessed_pseudogene
ENSG00000110455	262	147	152	208	182	195	93	122	89	272.916	155.83	153.082	200.108	174.993	185.714	90.2176	126.754	86.1802	160.644	-0.0527856	0.209905	-0.251474	0.801448	0.965161	160.644	-0.942583	0.217543	-4.33286	1.47186e-05	0.000582259	160.644	-0.889798	0.217199	-4.0967	4.19085e-05	0.000697688	ENSG00000110455	ACCS	1-aminocyclopropane-1-carboxylate synthase homolog (inactive) [Source:HGNC Symbol;Acc:HGNC:23989]	11	1	44065925	44084237	ENSG00000110455	84680	608405	protein_coding
ENSG00000124406	66	83	83	79	89	97	52	34	53	68.7498	87.9856	83.5907	76.0026	85.5735	92.3809	50.4442	35.3248	51.3208	70.1525	0.0797692	0.230168	0.346569	0.728915	0.952108	70.1525	-0.806382	0.245246	-3.28805	0.00100885	0.0162111	70.1525	-0.886151	0.242957	-3.64736	0.00026495	0.00305877	ENSG00000124406	ATP8A1	ATPase phospholipid transporting 8A1 [Source:HGNC Symbol;Acc:HGNC:13531]	4	-1	42408373	42657105	ENSG00000124406	10396	609542	protein_coding
ENSG00000142173	481	496	384	693	656	517	309	347	320	501.04	525.794	386.733	666.706	630.744	492.381	299.755	360.52	309.861	463.726	0.340987	0.138575	2.46067	0.0138679	0.331832	463.726	-0.543265	0.14219	-3.82069	0.000133077	0.00337028	463.726	-0.884252	0.140736	-6.28307	3.31961e-10	3.44656e-08	ENSG00000142173	COL6A2	collagen type VI alpha 2 chain [Source:HGNC Symbol;Acc:HGNC:2212]	21	1	46098112	46132848	ENSG00000142173	1292	120240	protein_coding
ENSG00000269352	275	182	141	234	140	174	106	99	82	286.458	192.932	142.003	225.122	134.61	165.714	102.829	102.857	79.402	159.103	-0.241408	0.227436	-1.06143	0.288493	0.773853	159.103	-1.1242	0.234898	-4.78592	1.70202e-06	0.000100006	159.103	-0.882794	0.235589	-3.74718	0.000178831	0.00224698	ENSG00000269352	PTOV1-AS2	PTOV1 antisense RNA 2 [Source:HGNC Symbol;Acc:HGNC:51284]	19	-1	49856970	49859289	ENSG00000269352	---	---	lncRNA
ENSG00000196917	431	568	532	760	655	653	368	377	338	448.957	602.118	535.786	731.164	629.782	621.905	356.99	391.689	327.291	516.187	0.321531	0.122089	2.63358	0.00844909	0.275769	516.187	-0.5611	0.125777	-4.46109	8.15435e-06	0.00037129	516.187	-0.882631	0.124365	-7.09708	1.27423e-12	2.10535e-10	ENSG00000196917	HCAR1	hydroxycarboxylic acid receptor 1 [Source:HGNC Symbol;Acc:HGNC:4532]	12	-1	122726076	122730844	ENSG00000196917	27198	606923	protein_coding
ENSG00000130589	1524	2449	1888	2875	2288	2283	1309	1346	1246	1587.5	2596.11	1901.44	2765.92	2199.91	2174.28	1269.84	1398.44	1206.52	1899.99	0.230733	0.202969	1.13679	0.255627	0.752929	1899.99	-0.651156	0.203593	-3.19832	0.00138231	0.0200654	1899.99	-0.88189	0.203409	-4.33555	1.45397e-05	0.00029243	ENSG00000130589	HELZ2	helicase with zinc finger 2 [Source:HGNC Symbol;Acc:HGNC:30021]	20	-1	63558086	63574239	ENSG00000130589	85441	611265	protein_coding
ENSG00000041353	473	609	680	713	731	748	373	335	444	492.707	645.581	684.839	685.947	702.856	712.381	361.84	348.053	429.933	562.682	0.204565	0.122913	1.66431	0.0960503	0.602421	562.682	-0.677202	0.126368	-5.35896	8.37039e-08	7.55794e-06	562.682	-0.881767	0.125442	-7.02927	2.07618e-12	3.28893e-10	ENSG00000041353	RAB27B	RAB27B, member RAS oncogene family [Source:HGNC Symbol;Acc:HGNC:9767]	18	1	54717860	54895516	ENSG00000041353	5874	603869	protein_coding
ENSG00000092929	2835	2496	2612	3834	2926	3290	1559	1719	2028	2953.12	2645.93	2630.59	3688.53	2813.35	3133.33	1512.36	1785.98	1963.75	2569.66	0.227498	0.107054	2.12508	0.0335802	0.451437	2569.66	-0.645212	0.107917	-5.97878	2.24809e-09	2.945e-07	2569.66	-0.872711	0.107662	-8.10604	5.22976e-16	1.5757e-13	ENSG00000092929	UNC13D	unc-13 homolog D [Source:HGNC Symbol;Acc:HGNC:23147]	17	-1	75827225	75844552	ENSG00000092929	201294	608897	protein_coding
ENSG00000212694	312	183	165	259	176	192	112	120	99	324.999	193.992	166.174	249.173	169.224	182.857	108.649	124.676	95.8634	179.512	-0.188125	0.215977	-0.871042	0.383731	0.8358	179.512	-1.05822	0.222723	-4.75131	2.02105e-06	0.000115359	179.512	-0.870099	0.223104	-3.89997	9.62039e-05	0.0013675	ENSG00000212694	LINC01089	long intergenic non-protein coding RNA 1089 [Source:HGNC Symbol;Acc:HGNC:27886]	12	-1	121795267	121803906	ENSG00000212694	338799	---	lncRNA
ENSG00000118898	2727	3628	3170	3954	4125	3739	2011	1968	2280	2840.62	3845.93	3192.56	3803.98	3966.19	3560.95	1950.83	2044.68	2207.76	3045.94	0.197914	0.0989002	2.00115	0.0453767	0.502127	3045.94	-0.671236	0.0996901	-6.73322	1.65948e-11	3.73446e-09	3045.94	-0.869149	0.099478	-8.7371	2.39172e-18	1.11367e-15	ENSG00000118898	PPL	periplakin [Source:HGNC Symbol;Acc:HGNC:9273]	16	-1	4882507	4960741	ENSG00000118898	5493	602871	protein_coding
ENSG00000173531	139	109	78	132	119	101	63	75	48	144.791	115.547	78.5551	126.992	114.418	96.1904	61.1151	77.9222	46.4792	95.779	-0.00452148	0.237661	-0.0190249	0.984821	0.999379	95.779	-0.871107	0.248446	-3.50622	0.000454519	0.00879434	95.779	-0.866585	0.247522	-3.50104	0.000463453	0.00474352	ENSG00000173531	MST1	macrophage stimulating 1 [Source:HGNC Symbol;Acc:HGNC:7380]	3	-1	49683947	49689501	ENSG00000173531	4485	142408	protein_coding
ENSG00000232229	113	89	113	130	126	107	62	51	80	117.708	94.346	113.804	125.068	121.149	101.905	60.145	52.9871	77.4654	96.0641	0.0945953	0.20389	0.463952	0.642682	0.930201	96.0641	-0.771889	0.215995	-3.57365	0.000352037	0.0072224	96.0641	-0.866485	0.21394	-4.05013	5.119e-05	0.00082109	ENSG00000232229	LINC00865	long intergenic non-protein coding RNA 865 [Source:HGNC Symbol;Acc:HGNC:45170]	10	1	89829483	89840861	ENSG00000232229	643529	---	lncRNA
ENSG00000162004	945	591	548	900	707	718	440	419	375	984.372	626.5	551.9	865.852	679.78	683.809	426.836	435.326	363.119	624.166	0.0438769	0.244213	0.179667	0.857414	0.976888	624.166	-0.819808	0.245827	-3.3349	0.000853295	0.0144158	624.166	-0.863685	0.245618	-3.51637	0.000437495	0.00453484	ENSG00000162004	CCDC78	coiled-coil domain containing 78 [Source:HGNC Symbol;Acc:HGNC:14153]	16	-1	722582	726954	ENSG00000162004	124093	614666	protein_coding
ENSG00000243302	101	113	101	146	91	99	72	70	36	105.208	119.788	101.719	140.46	87.4965	94.2857	69.8458	72.7274	34.8594	91.8211	-0.0196056	0.247799	-0.079119	0.936938	0.990276	91.8211	-0.882934	0.258593	-3.41437	0.000639297	0.0113984	91.8211	-0.863328	0.257798	-3.34885	0.00081148	0.00744875	ENSG00000243302	AC018638.4	novel pseudogene	7	1	128651185	128652334	ENSG00000243302	---	---	processed_pseudogene
ENSG00000131398	520	500	378	578	467	523	279	288	266	541.665	530.034	380.69	556.069	449.02	498.095	270.653	299.221	257.572	420.336	0.0502531	0.136951	0.366943	0.713661	0.946304	420.336	-0.811709	0.141156	-5.75043	8.90181e-09	1.009e-06	420.336	-0.861962	0.140595	-6.13083	8.74193e-10	7.94843e-08	ENSG00000131398	KCNC3	potassium voltage-gated channel subfamily C member 3 [Source:HGNC Symbol;Acc:HGNC:6235]	19	-1	50311937	50333515	ENSG00000131398	3748	176264	protein_coding
ENSG00000137496	175	138	121	180	105	123	76	74	68	182.291	146.289	121.861	173.17	100.957	117.143	73.7262	76.8833	65.8456	117.574	-0.202711	0.215777	-0.939445	0.347502	0.809521	117.574	-1.05746	0.225842	-4.6823	2.83678e-06	0.000155798	117.574	-0.854748	0.226527	-3.77327	0.000161124	0.00206319	ENSG00000137496	IL18BP	interleukin 18 binding protein [Source:HGNC Symbol;Acc:HGNC:5987]	11	1	71998613	72005715	ENSG00000137496	10068	604113	protein_coding
ENSG00000116039	64	86	46	89	67	59	35	45	35	66.6665	91.1658	46.3274	85.6231	64.4205	56.1905	33.9528	46.7533	33.8911	58.3323	0.0164765	0.28197	0.0584335	0.953403	0.99299	58.3323	-0.833855	0.296453	-2.81277	0.00491164	0.049463	58.3323	-0.850332	0.294927	-2.88319	0.00393664	0.0246799	ENSG00000116039	ATP6V1B1	ATPase H+ transporting V1 subunit B1 [Source:HGNC Symbol;Acc:HGNC:853]	2	1	70935900	70965431	ENSG00000116039	525	192132	protein_coding
ENSG00000160796	2613	2448	2195	3450	2770	2669	1702	1483	1595	2721.87	2595.05	2210.62	3319.1	2663.35	2541.9	1651.08	1540.78	1544.47	2309.8	0.179508	0.103393	1.73617	0.0825338	0.585229	2309.8	-0.668229	0.104365	-6.40279	1.52564e-10	2.7092e-08	2309.8	-0.847737	0.104114	-8.14242	3.87449e-16	1.19071e-13	ENSG00000160796	NBEAL2	neurobeachin like 2 [Source:HGNC Symbol;Acc:HGNC:31928]	3	1	46979666	47009704	ENSG00000160796	23218	614169	protein_coding
ENSG00000263647	82	76	52	80	57	37	40	25	29	85.4164	80.5651	52.3701	76.9646	54.8055	35.2381	38.8032	25.9741	28.0812	53.1354	-0.385998	0.303997	-1.26974	0.204176	0.711982	53.1354	-1.23034	0.320419	-3.83978	0.000123145	0.00320736	53.1354	-0.844338	0.323626	-2.60899	0.00908091	0.0462043	ENSG00000263647	BPTFP1	bromodomain PHD finger transcription factor pseudogene 1 [Source:HGNC Symbol;Acc:HGNC:52869]	17	-1	64761912	64762710	ENSG00000263647	---	---	unprocessed_pseudogene
ENSG00000242498	145	177	187	249	221	245	125	128	132	151.041	187.632	188.331	239.552	212.491	233.333	121.26	132.987	127.818	177.161	0.378909	0.152488	2.48485	0.0129606	0.326723	177.161	-0.464775	0.160461	-2.8965	0.00377352	0.041087	177.161	-0.843684	0.15674	-5.38271	7.33735e-08	3.77076e-06	ENSG00000242498	ARPIN	actin related protein 2/3 complex inhibitor [Source:HGNC Symbol;Acc:HGNC:28782]	15	-1	89895006	89912952	ENSG00000242498	348110	615543	protein_coding
ENSG00000223705	509	300	315	480	316	306	222	181	192	530.207	318.02	317.242	461.788	303.834	291.428	215.358	188.052	185.917	312.427	-0.140815	0.192006	-0.733391	0.46332	0.874319	312.427	-0.983389	0.196169	-5.01296	5.35996e-07	3.7737e-05	312.427	-0.842573	0.196264	-4.29307	1.76219e-05	0.000341031	ENSG00000223705	NSUN5P1	NSUN5 pseudogene 1 [Source:HGNC Symbol;Acc:HGNC:19146]	7	1	75410322	75416787	ENSG00000223705	155400	---	transcribed_unprocessed_pseudogene
ENSG00000182796	833	472	508	687	518	452	319	280	296	867.706	500.352	511.615	660.934	498.057	430.476	309.456	290.91	286.622	484.014	-0.241932	0.270123	-0.895636	0.370447	0.825072	484.014	-1.08343	0.272103	-3.98168	6.84296e-05	0.00204038	484.014	-0.841494	0.272301	-3.09031	0.00199948	0.0148898	ENSG00000182796	TMEM198B	transmembrane protein 198B (pseudogene) [Source:HGNC Symbol;Acc:HGNC:43629]	12	1	55829608	55836246	ENSG00000182796	440104	---	transcribed_unitary_pseudogene
ENSG00000221978	3934	2805	2597	3565	2666	2626	1701	1572	1518	4097.91	2973.49	2615.48	3429.74	2563.36	2500.95	1650.11	1633.25	1469.91	2548.24	-0.189562	0.208517	-0.909094	0.3633	0.818865	2548.24	-1.02711	0.208995	-4.91452	8.90021e-07	5.71258e-05	2548.24	-0.837549	0.209024	-4.00694	6.15105e-05	0.000944226	ENSG00000221978	CCNL2	cyclin L2 [Source:HGNC Symbol;Acc:HGNC:20570]	1	-1	1385711	1399335	ENSG00000221978	81669	613482	protein_coding
ENSG00000113108	431	283	266	392	288	304	193	190	149	448.957	299.999	267.893	377.127	276.912	289.524	187.226	197.403	144.279	276.591	-0.107662	0.181465	-0.59329	0.552987	0.907107	276.591	-0.943593	0.186338	-5.06387	4.10821e-07	3.05384e-05	276.591	-0.835932	0.18632	-4.48654	7.23906e-06	0.000168029	ENSG00000113108	APBB3	amyloid beta precursor protein binding family B member 3 [Source:HGNC Symbol;Acc:HGNC:20708]	5	-1	140558268	140564781	ENSG00000113108	10307	602711	protein_coding
ENSG00000254413	856	650	590	966	702	692	472	384	425	891.664	689.044	594.199	929.348	674.973	659.047	457.878	398.962	411.535	634.072	0.0576928	0.146221	0.394559	0.693169	0.942732	634.072	-0.777479	0.148751	-5.2267	1.72566e-07	1.43643e-05	634.072	-0.835172	0.14838	-5.62858	1.81698e-08	1.11229e-06	ENSG00000254413	CHKB-CPT1B	CHKB-CPT1B readthrough (NMD candidate) [Source:HGNC Symbol;Acc:HGNC:41998]	22	-1	50568869	50582965	ENSG00000254413	---	---	protein_coding
ENSG00000183506	96	74	63	104	78	89	54	45	48	99.9997	78.445	63.4484	100.054	74.997	84.7619	52.3844	46.7533	46.4792	71.9248	0.104078	0.235141	0.442618	0.658042	0.93445	71.9248	-0.730678	0.248567	-2.93956	0.00328675	0.0376551	71.9248	-0.834756	0.246056	-3.39254	0.000692479	0.00658547	ENSG00000183506	PI4KAP2	phosphatidylinositol 4-kinase alpha pseudogene 2 [Source:HGNC Symbol;Acc:HGNC:33577]	22	-1	21473000	21517533	ENSG00000183506	---	---	transcribed_unitary_pseudogene
ENSG00000137393	198	199	215	245	248	263	148	138	124	206.249	210.953	216.53	235.704	238.452	250.476	143.572	143.377	120.071	196.154	0.193287	0.14109	1.36995	0.170702	0.688103	196.154	-0.639752	0.149093	-4.29096	1.77901e-05	0.000691781	196.154	-0.833038	0.1469	-5.6708	1.4213e-08	9.29348e-07	ENSG00000137393	RNF144B	ring finger protein 144B [Source:HGNC Symbol;Acc:HGNC:21578]	6	1	18387350	18468870	ENSG00000137393	255488	---	protein_coding
ENSG00000141497	82	89	67	103	72	96	44	49	54	85.4164	94.346	67.4768	99.0919	69.228	91.4285	42.6836	50.9092	52.2891	72.5411	0.0725809	0.232987	0.311523	0.755403	0.955816	72.5411	-0.760431	0.246498	-3.08494	0.00203595	0.0266491	72.5411	-0.833012	0.24436	-3.40895	0.000652139	0.00630237	ENSG00000141497	ZMYND15	zinc finger MYND-type containing 15 [Source:HGNC Symbol;Acc:HGNC:20997]	17	1	4739833	4746119	ENSG00000141497	84225	614312	protein_coding
ENSG00000187961	528	458	358	643	487	486	313	282	283	549.998	485.511	360.548	618.603	468.25	462.857	303.635	292.988	274.034	424.047	0.151132	0.148399	1.01842	0.30848	0.784118	424.047	-0.680701	0.152009	-4.47803	7.53345e-06	0.000347976	424.047	-0.831832	0.151158	-5.50306	3.73262e-08	2.06314e-06	ENSG00000187961	KLHL17	kelch like family member 17 [Source:HGNC Symbol;Acc:HGNC:24023]	1	1	960584	965719	ENSG00000187961	339451	---	protein_coding
ENSG00000135318	303	462	465	514	364	507	228	249	275	315.624	489.751	468.309	494.498	349.986	482.857	221.179	258.702	266.287	371.91	0.0595301	0.161862	0.367784	0.713035	0.946304	371.91	-0.771728	0.165724	-4.65672	3.2129e-06	0.000171734	371.91	-0.831258	0.165149	-5.03338	4.81904e-07	1.79732e-05	ENSG00000135318	NT5E	5'-nucleotidase ecto [Source:HGNC Symbol;Acc:HGNC:8021]	6	1	85449584	85495791	ENSG00000135318	4907	129190	protein_coding
ENSG00000152117	623	534	536	780	613	567	386	323	358	648.956	566.076	539.815	750.405	589.399	540	374.451	335.585	346.658	521.261	0.0992923	0.125938	0.788425	0.430448	0.860077	521.261	-0.731292	0.129432	-5.65	1.60444e-08	1.73257e-06	521.261	-0.830584	0.128783	-6.44949	1.12224e-10	1.29657e-08	ENSG00000152117	SMPD4BP	sphingomyelin phosphodiesterase 4B, pseudogene [Source:HGNC Symbol;Acc:HGNC:24761]	2	1	131492813	131521573	ENSG00000152117	150776	---	transcribed_processed_pseudogene
ENSG00000181790	398	318	290	534	451	349	255	233	238	414.582	337.102	292.064	513.739	433.636	332.381	247.371	242.078	230.459	338.157	0.294342	0.156187	1.88454	0.0594918	0.539972	338.157	-0.535572	0.160325	-3.34055	0.000836141	0.0141937	338.157	-0.829914	0.158734	-5.22834	1.71042e-07	7.7301e-06	ENSG00000181790	ADGRB1	adhesion G protein-coupled receptor B1 [Source:HGNC Symbol;Acc:HGNC:943]	8	1	142449430	142545009	ENSG00000181790	575	602682	protein_coding
ENSG00000006025	1153	804	769	1163	900	887	585	515	507	1201.04	852.294	774.473	1118.87	865.35	844.762	567.498	535.066	490.937	805.588	0.000718147	0.142483	0.00504023	0.995978	0.999783	805.588	-0.827367	0.144542	-5.72408	1.03997e-08	1.15422e-06	805.588	-0.828086	0.144343	-5.73694	9.64005e-09	6.67248e-07	ENSG00000006025	OSBPL7	oxysterol binding protein like 7 [Source:HGNC Symbol;Acc:HGNC:16387]	17	-1	47807372	47821834	ENSG00000006025	114881	606735	protein_coding
ENSG00000274602	123	93	71	144	74	75	54	55	51	128.125	98.5863	71.5053	138.536	71.151	71.4285	52.3844	57.143	49.3842	82.0271	-0.0845582	0.271732	-0.311182	0.755662	0.955875	82.0271	-0.908076	0.282385	-3.21574	0.0013011	0.0191829	82.0271	-0.823517	0.282141	-2.91881	0.0035137	0.0227261	ENSG00000274602	PI4KAP1	phosphatidylinositol 4-kinase alpha pseudogene 1 [Source:HGNC Symbol;Acc:HGNC:33576]	22	-1	18533646	18577968	ENSG00000274602	728233	---	transcribed_unprocessed_pseudogene
ENSG00000205426	1568	1546	1395	1943	1325	1578	955	741	959	1633.33	1638.86	1404.93	1869.28	1273.99	1502.86	926.428	769.872	928.616	1327.57	-0.00947887	0.12153	-0.0779959	0.937831	0.99043	1327.57	-0.832811	0.122991	-6.77132	1.27616e-11	3.04411e-09	1327.57	-0.823332	0.122862	-6.70128	2.06604e-11	2.80945e-09	ENSG00000205426	KRT81	keratin 81 [Source:HGNC Symbol;Acc:HGNC:6458]	12	-1	52285913	52291534	ENSG00000205426	3887	602153	protein_coding
ENSG00000164761	127	168	115	205	159	127	82	96	90	132.291	178.091	115.818	197.222	152.878	120.952	79.5467	99.7405	87.1485	129.299	0.145302	0.208711	0.69619	0.48631	0.88376	129.299	-0.677852	0.216982	-3.12401	0.00178406	0.0242456	129.299	-0.823155	0.215065	-3.82746	0.000129472	0.0017195	ENSG00000164761	TNFRSF11B	TNF receptor superfamily member 11b [Source:HGNC Symbol;Acc:HGNC:11909]	8	-1	118923557	118951885	ENSG00000164761	4982	602643	protein_coding
ENSG00000218416	109	115	81	124	88	131	55	55	78	113.541	121.908	81.5765	119.295	84.612	124.762	53.3545	57.143	75.5287	92.4134	0.0534883	0.226384	0.236273	0.813221	0.968079	92.4134	-0.766768	0.237215	-3.23237	0.00122769	0.0184234	92.4134	-0.820256	0.235653	-3.48077	0.000499968	0.00505428	ENSG00000218416	AC110619.1	novel transcript, antisense to GPC1	2	-1	240449315	240456714	ENSG00000218416	100130449	---	lncRNA
ENSG00000244468	143	124	155	143	129	130	68	77	75	148.958	131.448	156.103	137.574	124.033	123.809	65.9655	80.0002	72.6238	115.613	-0.180281	0.17768	-1.01464	0.310278	0.784652	115.613	-0.999934	0.189336	-5.28128	1.28285e-07	1.09056e-05	115.613	-0.819653	0.189965	-4.31476	1.59779e-05	0.000315883	ENSG00000244468	AC093001.1	novel transcript	3	1	149284782	149333653	ENSG00000244468	---	---	lncRNA
ENSG00000132932	235	355	329	335	333	327	190	180	175	244.791	376.324	331.341	322.289	320.179	311.428	184.315	187.013	169.455	271.904	0.00234285	0.146967	0.0159413	0.987281	0.999379	271.904	-0.816816	0.152733	-5.34801	8.89246e-08	7.98423e-06	271.904	-0.819158	0.152166	-5.38334	7.3117e-08	3.77019e-06	ENSG00000132932	ATP8A2	ATPase phospholipid transporting 8A2 [Source:HGNC Symbol;Acc:HGNC:13533]	13	1	25371974	26025851	ENSG00000132932	51761	605870	protein_coding
ENSG00000081277	518	789	683	671	834	678	333	423	441	539.582	836.393	687.861	645.541	801.891	645.714	323.037	439.481	427.028	594.059	0.0204913	0.148054	0.138404	0.889921	0.979727	594.059	-0.795267	0.150677	-5.27795	1.30639e-07	1.0993e-05	594.059	-0.815759	0.150372	-5.42493	5.79766e-08	3.0614e-06	ENSG00000081277	PKP1	plakophilin 1 [Source:HGNC Symbol;Acc:HGNC:9023]	1	1	201283452	201332993	ENSG00000081277	5317	601975	protein_coding
ENSG00000139190	145	93	77	89	74	62	49	42	33	151.041	98.5863	77.548	85.6231	71.151	59.0476	47.534	43.6365	31.9545	74.0136	-0.599691	0.263704	-2.27411	0.0229594	0.390376	74.0136	-1.41006	0.277621	-5.0791	3.79229e-07	2.84546e-05	74.0136	-0.810372	0.282355	-2.87005	0.00410413	0.0255741	ENSG00000139190	VAMP1	vesicle associated membrane protein 1 [Source:HGNC Symbol;Acc:HGNC:12642]	12	-1	6462237	6470987	ENSG00000139190	6843	185880	protein_coding
ENSG00000143630	335	258	221	357	242	222	154	176	123	348.957	273.497	222.573	343.455	232.683	211.428	149.393	182.858	119.103	231.55	-0.101315	0.197302	-0.5135	0.607602	0.919238	231.55	-0.905895	0.202423	-4.47527	7.63158e-06	0.000350483	231.55	-0.80458	0.202375	-3.97569	7.01745e-05	0.00105612	ENSG00000143630	HCN3	hyperpolarization activated cyclic nucleotide gated potassium channel 3 [Source:HGNC Symbol;Acc:HGNC:19183]	1	1	155277463	155289848	ENSG00000143630	57657	609973	protein_coding
ENSG00000171163	964	716	565	1034	702	640	517	437	361	1004.16	759.009	569.021	994.768	674.973	609.524	501.532	454.027	349.562	657.398	-0.033049	0.289212	-0.114272	0.909022	0.983225	657.398	-0.837473	0.290433	-2.88353	0.00393239	0.0423255	657.398	-0.804424	0.290348	-2.77055	0.00559609	0.0323026	ENSG00000171163	ZNF692	zinc finger protein 692 [Source:HGNC Symbol;Acc:HGNC:26049]	1	-1	248850006	248859144	ENSG00000171163	55657	617758	protein_coding
ENSG00000196074	230	271	288	363	319	273	191	160	180	239.583	287.278	290.05	349.227	306.718	260	185.286	166.234	174.297	250.964	0.164781	0.14352	1.14814	0.250912	0.74746	250.964	-0.635199	0.149482	-4.24933	2.14414e-05	0.000806296	250.964	-0.79998	0.147932	-5.40776	6.3818e-08	3.35832e-06	ENSG00000196074	SYCP2	synaptonemal complex protein 2 [Source:HGNC Symbol;Acc:HGNC:11490]	20	-1	59863564	59933655	ENSG00000196074	10388	604105	protein_coding
ENSG00000064787	823	857	864	1020	973	999	517	442	710	857.289	908.478	870.149	981.299	935.539	951.428	501.532	459.222	687.505	794.716	0.121923	0.118806	1.02624	0.30478	0.783649	794.716	-0.67637	0.121125	-5.58405	2.34978e-08	2.40113e-06	794.716	-0.798293	0.120618	-6.61835	3.63231e-11	4.85339e-09	ENSG00000064787	BCAS1	brain enriched myelin associated protein 1 [Source:HGNC Symbol;Acc:HGNC:974]	20	-1	53936777	54070594	ENSG00000064787	8537	602968	protein_coding
ENSG00000103168	1851	1567	1336	2125	1636	1783	1113	998	972	1928.12	1661.13	1345.51	2044.37	1573.01	1698.09	1079.7	1036.89	941.204	1478.67	0.10739	0.120702	0.889711	0.373621	0.827575	1478.67	-0.690366	0.121939	-5.66158	1.49985e-08	1.63065e-06	1478.67	-0.797756	0.121685	-6.55589	5.53098e-11	6.85395e-09	ENSG00000103168	TAF1C	TATA-box binding protein associated factor, RNA polymerase I subunit C [Source:HGNC Symbol;Acc:HGNC:11534]	16	-1	84177847	84187070	ENSG00000103168	9013	604905	protein_coding
ENSG00000224420	113	70	68	88	80	69	48	40	44	117.708	74.2047	68.4839	84.6611	76.92	65.7143	46.5639	41.5585	42.606	68.7134	-0.195737	0.248919	-0.786348	0.431664	0.860907	68.7134	-0.992928	0.262618	-3.78088	0.000156273	0.00381305	68.7134	-0.797192	0.263557	-3.02474	0.00248845	0.0175805	ENSG00000224420	ADM5	adrenomedullin 5 (putative) [Source:HGNC Symbol;Acc:HGNC:27293]	19	1	49688664	49690575	ENSG00000224420	199800	---	protein_coding
ENSG00000132793	1170	964	939	1372	1207	1016	736	658	617	1218.75	1021.91	945.683	1319.94	1160.53	967.619	713.98	683.638	597.452	958.833	0.113972	0.120809	0.943408	0.345472	0.80782	958.833	-0.675463	0.122684	-5.5057	3.67708e-08	3.58336e-06	958.833	-0.789435	0.122283	-6.45579	1.07654e-10	1.26276e-08	ENSG00000132793	LPIN3	lipin 3 [Source:HGNC Symbol;Acc:HGNC:14451]	20	1	41340821	41360582	ENSG00000132793	64900	605520	protein_coding
ENSG00000004777	565	493	447	631	502	521	326	315	284	588.54	522.613	450.181	607.058	482.673	496.19	316.246	327.273	275.002	451.753	0.0228608	0.128179	0.178351	0.858448	0.976888	451.753	-0.765609	0.131988	-5.8006	6.60786e-09	7.70853e-07	451.753	-0.78847	0.131519	-5.99509	2.03369e-09	1.71701e-07	ENSG00000004777	ARHGAP33	Rho GTPase activating protein 33 [Source:HGNC Symbol;Acc:HGNC:23085]	19	1	35774532	35788822	ENSG00000004777	115703	614902	protein_coding
ENSG00000197558	120	152	115	169	151	134	94	80	81	125	161.13	115.818	162.588	145.186	127.619	91.1876	83.1171	78.4337	121.12	0.116324	0.187137	0.621596	0.534208	0.901562	121.12	-0.668042	0.196484	-3.39999	0.000673882	0.0118874	121.12	-0.784366	0.194472	-4.03331	5.49959e-05	0.000869411	ENSG00000197558	SSPOP	SCO-spondin, pseudogene [Source:HGNC Symbol;Acc:HGNC:21998]	7	1	149776042	149833979	ENSG00000197558	---	617356	transcribed_unitary_pseudogene
ENSG00000103335	14003	16462	14435	21949	17719	18057	11211	9981	11252	14586.4	17450.8	14537.7	21116.2	17036.8	17197.1	10875.6	10369.9	10895.5	14896.2	0.249052	0.0928807	2.68141	0.00733117	0.262728	14896.2	-0.535103	0.0930325	-5.75179	8.83048e-09	1.00806e-06	14896.2	-0.784155	0.0929773	-8.43383	3.34538e-17	1.19547e-14	ENSG00000103335	PIEZO1	piezo type mechanosensitive ion channel component 1 [Source:HGNC Symbol;Acc:HGNC:28993]	16	-1	88715338	88785220	ENSG00000103335	9780	611184	protein_coding
ENSG00000243708	251	192	138	226	168	166	122	98	95	261.458	203.533	138.982	217.425	161.532	158.095	118.35	101.818	91.9901	161.465	-0.168667	0.206113	-0.818326	0.413171	0.849729	161.465	-0.95118	0.213029	-4.46502	8.00614e-06	0.000365583	161.465	-0.782513	0.213364	-3.66751	0.000244925	0.00287731	ENSG00000243708	PLA2G4B	phospholipase A2 group IVB [Source:HGNC Symbol;Acc:HGNC:9036]	15	1	41837775	41848147	ENSG00000243708	100137049	606088	protein_coding
ENSG00000203896	592	396	320	494	410	389	266	250	210	616.665	419.787	322.277	475.257	394.215	370.476	258.042	259.741	203.347	368.867	-0.131633	0.17923	-0.734438	0.462682	0.873858	368.867	-0.913996	0.1827	-5.00273	5.65243e-07	3.96216e-05	368.867	-0.782363	0.182758	-4.28086	1.8617e-05	0.000357346	ENSG00000203896	LIME1	Lck interacting transmembrane adaptor 1 [Source:HGNC Symbol;Acc:HGNC:26016]	20	1	63736283	63739103	ENSG00000203896	54923	609809	protein_coding
ENSG00000132677	117	84	66	91	95	82	60	44	47	121.875	89.0457	66.4697	87.5473	91.3425	78.0952	58.2049	45.7144	45.5109	75.9783	-0.109212	0.241162	-0.452856	0.650652	0.932143	75.9783	-0.890275	0.253382	-3.51358	0.000442118	0.00858846	75.9783	-0.781063	0.25335	-3.08294	0.00204965	0.0150835	ENSG00000132677	RHBG	Rh family B glycoprotein (gene/pseudogene) [Source:HGNC Symbol;Acc:HGNC:14572]	1	1	156369211	156385219	ENSG00000132677	57127	607079	protein_coding
ENSG00000130701	522	384	396	623	546	501	307	351	282	543.748	407.066	398.818	599.362	524.979	477.143	297.815	364.676	273.065	431.853	0.246935	0.141837	1.74098	0.0816879	0.585229	431.853	-0.52968	0.145193	-3.6481	0.000264191	0.00572903	431.853	-0.776615	0.143975	-5.39408	6.88743e-08	3.58753e-06	ENSG00000130701	RBBP8NL	RBBP8 N-terminal like [Source:HGNC Symbol;Acc:HGNC:16144]	20	-1	62410237	62427539	ENSG00000130701	140893	---	protein_coding
ENSG00000215769	583	444	352	516	391	361	246	247	222	607.29	470.67	354.505	496.422	375.946	343.809	238.64	256.624	214.966	373.208	-0.235809	0.169459	-1.39154	0.164062	0.678955	373.208	-1.01225	0.173161	-5.84573	5.04354e-09	6.15312e-07	373.208	-0.776441	0.173549	-4.4739	7.68043e-06	0.000174324	ENSG00000215769	ARHGAP27P1-BPTFP1-KPNA2P3	ARHGAP27P1-BPTFP1-KPNA2P3 readthrough, transcribed pseudogene [Source:HGNC Symbol;Acc:HGNC:52873]	17	-1	64749663	64781707	ENSG00000215769	109286553	---	lncRNA
ENSG00000105426	1368	2093	1814	2719	2369	2319	1496	1350	1337	1425	2218.72	1826.91	2615.84	2277.79	2208.57	1451.24	1402.6	1294.64	1857.92	0.376643	0.121674	3.09551	0.00196475	0.130663	1857.92	-0.399062	0.122562	-3.25599	0.00112997	0.0173235	1857.92	-0.775704	0.122099	-6.35308	2.11049e-10	2.29998e-08	ENSG00000105426	PTPRS	protein tyrosine phosphatase receptor type S [Source:HGNC Symbol;Acc:HGNC:9681]	19	-1	5158495	5340803	ENSG00000105426	5802	601576	protein_coding
ENSG00000272752	2376	1815	1603	2419	1815	1748	1291	1091	997	2474.99	1924.02	1614.41	2327.22	1745.12	1664.76	1252.37	1133.51	965.412	1677.98	-0.0678307	0.213268	-0.318054	0.750444	0.954222	1677.98	-0.84344	0.213896	-3.94322	8.03958e-05	0.00228627	1677.98	-0.775609	0.213871	-3.62653	0.000287256	0.00325274	ENSG00000272752	STAG3L5P-PVRIG2P-PILRB	STAG3L5P-PVRIG2P-PILRB readthrough [Source:HGNC Symbol;Acc:HGNC:48898]	7	1	100336104	100367831	ENSG00000272752	101752399	---	lncRNA
ENSG00000130702	5673	6976	5026	8305	6832	6242	4175	3822	4087	5909.36	7395.03	5061.77	7989.89	6568.97	5944.76	4050.09	3970.92	3957.51	5649.81	0.158896	0.117875	1.34801	0.177656	0.694186	5649.81	-0.616519	0.118193	-5.2162	1.82634e-07	1.4958e-05	5649.81	-0.775415	0.118108	-6.56531	5.19263e-11	6.48699e-09	ENSG00000130702	LAMA5	laminin subunit alpha 5 [Source:HGNC Symbol;Acc:HGNC:6485]	20	-1	62307955	62367312	ENSG00000130702	3911	601033	protein_coding
ENSG00000164050	1710	1736	1520	2283	1723	1744	1143	1057	1050	1781.24	1840.28	1530.82	2196.38	1656.66	1660.95	1108.8	1098.18	1016.73	1543.34	0.0980034	0.109542	0.894665	0.370966	0.825555	1543.34	-0.676417	0.110808	-6.10443	1.03167e-09	1.44633e-07	1543.34	-0.774421	0.110551	-7.0051	2.46815e-12	3.83086e-10	ENSG00000164050	PLXNB1	plexin B1 [Source:HGNC Symbol;Acc:HGNC:9103]	3	-1	48403854	48430086	ENSG00000164050	5364	601053	protein_coding
ENSG00000100288	505	424	358	605	423	434	316	243	269	526.04	449.469	360.548	582.045	406.714	413.333	306.546	252.468	260.477	395.293	0.0699441	0.155892	0.44867	0.65367	0.93261	395.293	-0.704292	0.159369	-4.41926	9.90403e-06	0.00042896	395.293	-0.774236	0.158767	-4.87657	1.07948e-06	3.4952e-05	ENSG00000100288	CHKB	choline kinase beta [Source:HGNC Symbol;Acc:HGNC:1938]	22	-1	50578959	50601455	ENSG00000100288	1120	612395	protein_coding
ENSG00000137648	238	407	298	397	324	336	220	171	208	247.916	431.448	300.121	381.937	311.526	320	213.418	177.663	201.41	287.271	0.0497772	0.169048	0.294455	0.76841	0.959588	287.271	-0.723869	0.173471	-4.17285	3.00814e-05	0.00107313	287.271	-0.773646	0.172795	-4.47724	7.56142e-06	0.000172643	ENSG00000137648	TMPRSS4	transmembrane serine protease 4 [Source:HGNC Symbol;Acc:HGNC:11878]	11	1	118077012	118121890	ENSG00000137648	56649	606565	protein_coding
ENSG00000212123	97	57	56	76	48	88	36	37	47	101.041	60.4239	56.3985	73.1164	46.152	83.8095	34.9229	38.4416	45.5109	59.9797	-0.100612	0.286478	-0.351205	0.725435	0.950566	59.9797	-0.87305	0.299351	-2.91648	0.0035401	0.0396293	59.9797	-0.772438	0.299219	-2.58152	0.00983675	0.0490274	ENSG00000212123	PRR22	proline rich 22 [Source:HGNC Symbol;Acc:HGNC:28354]	19	-1	5782960	5784746	ENSG00000212123	163154	---	protein_coding
ENSG00000166432	119	95	95	109	81	71	65	43	40	123.958	100.706	95.6761	104.864	77.8815	67.619	63.0553	44.6754	38.7327	79.6854	-0.355543	0.237896	-1.49453	0.135037	0.643921	79.6854	-1.12772	0.250421	-4.50329	6.69085e-06	0.000315437	79.6854	-0.772176	0.252879	-3.05354	0.0022616	0.0163846	ENSG00000166432	ZMAT1	zinc finger matrin-type 1 [Source:HGNC Symbol;Acc:HGNC:29377]	X	-1	101882288	101932079	ENSG00000166432	84460	301007	protein_coding
ENSG00000111319	332	289	377	417	436	437	240	224	267	345.832	306.36	379.683	401.178	419.214	416.19	232.819	232.728	258.541	332.505	0.260377	0.120432	2.16202	0.0306164	0.43908	332.505	-0.511326	0.125464	-4.07549	4.59175e-05	0.00149766	332.505	-0.771703	0.123555	-6.24584	4.21519e-10	4.17875e-08	ENSG00000111319	SCNN1A	sodium channel epithelial 1 subunit alpha [Source:HGNC Symbol;Acc:HGNC:10599]	12	-1	6346843	6377730	ENSG00000111319	6337	600228	protein_coding
ENSG00000112531	881	1079	1121	1243	1293	1307	693	696	792	917.706	1143.81	1128.98	1195.84	1243.22	1244.76	672.266	723.118	766.907	1004.07	0.20738	0.0975985	2.12483	0.0336006	0.451437	1004.07	-0.561278	0.0996943	-5.63	1.80214e-08	1.93301e-06	1004.07	-0.768659	0.0990182	-7.7628	8.30752e-15	1.9639e-12	ENSG00000112531	QKI	QKI, KH domain containing RNA binding [Source:HGNC Symbol;Acc:HGNC:21100]	6	1	163414000	163578592	ENSG00000112531	9444	609590	protein_coding
ENSG00000107331	5467	6385	5534	8400	7409	7238	4413	4254	4420	5694.78	6768.53	5573.38	8081.29	7123.75	6893.33	4280.97	4419.75	4279.96	5901.75	0.293069	0.0864355	3.39061	0.00069738	0.068607	5901.75	-0.474528	0.0868328	-5.46484	4.63318e-08	4.40759e-06	5901.75	-0.767596	0.086664	-8.85716	8.20789e-19	4.46391e-16	ENSG00000107331	ABCA2	ATP binding cassette subfamily A member 2 [Source:HGNC Symbol;Acc:HGNC:32]	9	-1	137007234	137028922	ENSG00000107331	20	600047	protein_coding
ENSG00000188878	294	315	236	415	367	358	229	218	200	306.249	333.921	237.68	399.254	352.87	340.952	222.149	226.494	193.663	290.359	0.317294	0.141453	2.2431	0.0248902	0.400711	290.359	-0.450288	0.146287	-3.07812	0.00208314	0.0270233	290.359	-0.767583	0.144107	-5.32647	1.0014e-07	4.96371e-06	ENSG00000188878	FBF1	Fas binding factor 1 [Source:HGNC Symbol;Acc:HGNC:24674]	17	-1	75909574	75941140	ENSG00000188878	85302	616807	protein_coding
ENSG00000138642	131	185	190	152	150	183	83	97	95	136.458	196.113	191.352	146.233	144.225	174.286	80.5167	100.779	91.9901	140.217	-0.172893	0.181796	-0.951028	0.34159	0.804811	140.217	-0.940401	0.190576	-4.93452	8.03495e-07	5.24141e-05	140.217	-0.767508	0.19104	-4.01754	5.88101e-05	0.000911882	ENSG00000138642	HERC6	HECT and RLD domain containing E3 ubiquitin protein ligase family member 6 [Source:HGNC Symbol;Acc:HGNC:26072]	4	1	88378739	88443097	ENSG00000138642	55008	609249	protein_coding
ENSG00000185946	165	99	124	161	124	94	85	59	72	171.875	104.947	124.882	154.891	119.226	89.5238	82.4569	61.2988	69.7188	108.758	-0.144036	0.229203	-0.628421	0.529728	0.901533	108.758	-0.910773	0.238137	-3.82457	0.000130999	0.00334981	108.758	-0.766737	0.238388	-3.21633	0.00129839	0.0106919	ENSG00000185946	RNPC3	RNA binding region (RNP1, RRM) containing 3 [Source:HGNC Symbol;Acc:HGNC:18666]	1	1	103525691	103555239	ENSG00000185946	55599	618016	protein_coding
ENSG00000177595	521	371	291	551	418	429	292	256	247	542.707	393.285	293.071	530.094	401.907	408.571	283.264	265.975	239.174	373.116	0.12574	0.172648	0.728302	0.466429	0.875186	373.116	-0.64012	0.175894	-3.63924	0.00027344	0.00587523	373.116	-0.76586	0.175133	-4.37302	1.22542e-05	0.000255996	ENSG00000177595	PIDD1	p53-induced death domain protein 1 [Source:HGNC Symbol;Acc:HGNC:16491]	11	-1	799179	809753	ENSG00000177595	55367	605247	protein_coding
ENSG00000164690	432	334	340	465	366	274	268	197	164	449.999	354.063	342.42	447.357	351.909	260.952	259.982	204.676	158.804	314.462	-0.112876	0.184718	-0.611072	0.541152	0.90331	314.462	-0.878671	0.18855	-4.66014	3.15991e-06	0.000169469	314.462	-0.765795	0.188552	-4.06144	4.87702e-05	0.00079218	ENSG00000164690	SHH	sonic hedgehog signaling molecule [Source:HGNC Symbol;Acc:HGNC:10848]	7	-1	155799980	155812463	ENSG00000164690	6469	600725	protein_coding
ENSG00000178773	142	116	95	130	87	96	64	47	68	147.916	122.968	95.6761	125.068	83.6505	91.4285	62.0852	48.8313	65.8456	93.7187	-0.287663	0.224828	-1.27948	0.200728	0.711602	93.7187	-1.04921	0.235718	-4.45113	8.54208e-06	0.000384562	93.7187	-0.761547	0.237327	-3.20885	0.00133268	0.0108984	ENSG00000178773	CPNE7	copine 7 [Source:HGNC Symbol;Acc:HGNC:2320]	16	1	89575758	89597246	ENSG00000178773	27132	605689	protein_coding
ENSG00000141258	3524	3042	2842	4077	3527	3428	2195	2076	2036	3670.82	3224.73	2862.23	3922.31	3391.21	3264.76	2129.33	2156.89	1971.49	2954.86	0.116554	0.0965874	1.20672	0.227542	0.731528	2954.86	-0.640911	0.097317	-6.58581	4.52405e-11	8.71124e-09	2954.86	-0.757465	0.0971502	-7.79684	6.3476e-15	1.58309e-12	ENSG00000141258	SGSM2	small G protein signaling modulator 2 [Source:HGNC Symbol;Acc:HGNC:29026]	17	1	2337498	2381058	ENSG00000141258	9905	611418	protein_coding
ENSG00000178372	1369	1154	1177	1318	1047	984	633	631	659	1426.04	1223.32	1185.38	1267.99	1006.69	937.143	614.061	655.586	638.121	994.925	-0.255722	0.111934	-2.28458	0.0223372	0.385581	994.925	-1.00733	0.113976	-8.8381	9.73645e-19	8.64488e-16	994.925	-0.75161	0.114234	-6.57958	4.71777e-11	6.04111e-09	ENSG00000178372	CALML5	calmodulin like 5 [Source:HGNC Symbol;Acc:HGNC:18180]	10	-1	5498697	5499570	ENSG00000178372	51806	605183	protein_coding
ENSG00000140451	337	292	227	310	315	262	184	135	192	351.041	309.54	228.615	298.238	302.872	249.524	178.495	140.26	185.917	249.389	-0.0633226	0.162929	-0.388652	0.697534	0.943703	249.389	-0.814887	0.168189	-4.84507	1.26569e-06	7.78012e-05	249.389	-0.751564	0.167948	-4.47497	7.64211e-06	0.000173711	ENSG00000140451	PIF1	PIF1 5'-to-3' DNA helicase [Source:HGNC Symbol;Acc:HGNC:26220]	15	-1	64815632	64825668	ENSG00000140451	80119	610953	protein_coding
ENSG00000160959	999	844	767	1217	1015	864	584	642	552	1040.62	894.697	772.458	1170.82	975.922	822.857	566.527	667.014	534.511	827.27	0.1333	0.132255	1.0079	0.313501	0.787015	827.27	-0.615314	0.13412	-4.5878	4.47941e-06	0.000223022	827.27	-0.748614	0.133654	-5.60114	2.12949e-08	1.26339e-06	ENSG00000160959	LRRC14	leucine rich repeat containing 14 [Source:HGNC Symbol;Acc:HGNC:20419]	8	1	144517992	144525172	ENSG00000160959	9684	---	protein_coding
ENSG00000167880	2609	2801	2536	3267	3059	3119	1737	1656	2065	2717.7	2969.25	2554.05	3143.04	2941.23	2970.48	1685.03	1720.52	1999.57	2522.32	0.135979	0.0856461	1.58768	0.112358	0.622363	2522.32	-0.608201	0.0865851	-7.02432	2.15113e-12	6.13918e-10	2522.32	-0.74418	0.0863458	-8.6186	6.7775e-18	2.81468e-15	ENSG00000167880	EVPL	envoplakin [Source:HGNC Symbol;Acc:HGNC:3503]	17	-1	76004502	76027306	ENSG00000167880	2125	601590	protein_coding
ENSG00000133858	606	655	566	716	726	433	411	369	304	631.248	694.344	570.028	688.833	698.049	412.381	398.703	383.377	294.368	530.148	-0.07518	0.162571	-0.462445	0.643762	0.930228	530.148	-0.816515	0.165043	-4.94728	7.52578e-07	4.99074e-05	530.148	-0.741335	0.164956	-4.49415	6.98491e-06	0.000164113	ENSG00000133858	ZFC3H1	zinc finger C3H1-type containing [Source:HGNC Symbol;Acc:HGNC:28328]	12	-1	71609599	71667725	ENSG00000133858	196441	---	protein_coding
ENSG00000237515	284	352	374	312	384	367	179	207	230	295.832	373.144	376.662	300.162	369.216	349.524	173.645	215.065	222.713	297.329	-0.0374801	0.141114	-0.265602	0.790546	0.962449	297.329	-0.774807	0.14606	-5.30472	1.12846e-07	9.74868e-06	297.329	-0.737327	0.145703	-5.06048	4.1821e-07	1.62309e-05	ENSG00000237515	SHISA9	shisa family member 9 [Source:HGNC Symbol;Acc:HGNC:37231]	16	1	12901598	13240416	ENSG00000237515	729993	613346	protein_coding
ENSG00000161010	892	572	515	824	621	549	442	372	344	929.164	606.359	518.665	792.736	597.091	522.857	428.776	386.494	333.101	568.36	-0.102911	0.271395	-0.379195	0.704543	0.945335	568.36	-0.838916	0.272783	-3.07539	0.00210224	0.0271828	568.36	-0.736005	0.272771	-2.69825	0.00697042	0.0378678	ENSG00000161010	MRNIP	MRN complex interacting protein [Source:HGNC Symbol;Acc:HGNC:30817]	5	-1	179835133	179862173	ENSG00000161010	51149	617154	protein_coding
ENSG00000007516	361	364	339	527	487	428	274	269	296	376.041	385.865	341.413	507.004	468.25	407.619	265.802	279.481	286.622	368.677	0.326121	0.119403	2.73126	0.00630934	0.248277	368.677	-0.407013	0.123679	-3.29089	0.00099872	0.0160957	368.677	-0.733134	0.12159	-6.02954	1.64424e-09	1.39588e-07	ENSG00000007516	BAIAP3	BAI1 associated protein 3 [Source:HGNC Symbol;Acc:HGNC:948]	16	1	1333638	1349441	ENSG00000007516	8938	604009	protein_coding
ENSG00000100429	883	615	603	928	687	750	527	424	426	919.789	651.942	607.291	892.79	660.55	714.285	511.233	440.52	412.503	645.656	0.0576382	0.146522	0.393375	0.694042	0.942928	645.656	-0.675276	0.148669	-4.54213	5.56892e-06	0.00026808	645.656	-0.732914	0.148299	-4.94213	7.7272e-07	2.63273e-05	ENSG00000100429	HDAC10	histone deacetylase 10 [Source:HGNC Symbol;Acc:HGNC:18128]	22	-1	50245183	50251405	ENSG00000100429	83933	608544	protein_coding
ENSG00000140859	171	194	194	254	244	192	135	122	145	178.124	205.653	195.381	244.363	234.606	182.857	130.961	126.754	140.406	182.123	0.192393	0.156475	1.22955	0.218867	0.724318	182.123	-0.540081	0.163259	-3.30812	0.000939254	0.0153803	182.123	-0.732474	0.161074	-4.54743	5.43039e-06	0.000133296	ENSG00000140859	KIFC3	kinesin family member C3 [Source:HGNC Symbol;Acc:HGNC:6326]	16	-1	57758217	57863053	ENSG00000140859	3801	604535	protein_coding
ENSG00000102554	565	750	675	840	808	764	467	472	464	588.54	795.051	679.804	808.129	776.892	727.619	453.028	490.391	449.299	640.972	0.164734	0.111395	1.47882	0.139189	0.65141	640.972	-0.567284	0.114146	-4.9698	6.70229e-07	4.55813e-05	640.972	-0.732017	0.113344	-6.4584	1.05819e-10	1.25078e-08	ENSG00000102554	KLF5	Kruppel like factor 5 [Source:HGNC Symbol;Acc:HGNC:6349]	13	1	73054976	73077541	ENSG00000102554	688	602903	protein_coding
ENSG00000131584	2368	1690	1545	2518	1921	1876	1247	1229	1203	2466.66	1791.51	1556	2422.46	1847.04	1786.67	1209.69	1276.89	1164.89	1724.64	0.0588678	0.204728	0.287541	0.773698	0.959588	1724.64	-0.671099	0.205304	-3.2688	0.00108004	0.0169727	1724.64	-0.729966	0.205203	-3.55729	0.000374705	0.00402337	ENSG00000131584	ACAP3	ArfGAP with coiled-coil, ankyrin repeat and PH domains 3 [Source:HGNC Symbol;Acc:HGNC:16754]	1	-1	1292390	1309609	ENSG00000131584	116983	---	protein_coding
ENSG00000240053	335	197	199	258	153	198	111	116	128	348.957	208.833	200.416	248.211	147.109	188.571	107.679	120.52	123.945	188.249	-0.376683	0.210256	-1.79154	0.0732067	0.567434	188.249	-1.10639	0.215999	-5.12217	3.02038e-07	2.33196e-05	188.249	-0.729703	0.21732	-3.35773	0.000785842	0.00725839	ENSG00000240053	LY6G5B	lymphocyte antigen 6 family member G5B [Source:HGNC Symbol;Acc:HGNC:13931]	6	1	31670167	31673776	ENSG00000240053	58496	610433	protein_coding
ENSG00000069493	95	85	96	97	106	108	75	49	58	98.9581	90.1058	96.6832	93.3196	101.919	102.857	72.7561	50.9092	56.1624	84.8523	0.0608525	0.207189	0.293706	0.768983	0.959588	84.8523	-0.66618	0.218399	-3.05029	0.0022862	0.0288553	84.8523	-0.727032	0.216438	-3.35908	0.000782025	0.0072302	ENSG00000069493	CLEC2D	C-type lectin domain family 2 member D [Source:HGNC Symbol;Acc:HGNC:14351]	12	1	9664969	9699553	ENSG00000069493	29121	605659	protein_coding
ENSG00000266074	456	691	589	682	757	713	445	386	428	474.999	732.507	593.192	656.123	727.855	679.047	431.686	401.04	414.44	567.877	0.196497	0.128497	1.52919	0.126218	0.637289	567.877	-0.529387	0.131149	-4.03653	5.42482e-05	0.00172023	567.877	-0.725884	0.130266	-5.57231	2.51388e-08	1.45219e-06	ENSG00000266074	BAHCC1	BAH domain and coiled-coil containing 1 [Source:HGNC Symbol;Acc:HGNC:29279]	17	1	81395475	81466332	ENSG00000266074	57597	617646	protein_coding
ENSG00000242338	61	61	66	48	60	56	34	29	33	63.5415	64.6641	66.4697	46.1788	57.69	53.3333	32.9828	30.1299	31.9545	49.6605	-0.308552	0.256634	-1.20231	0.229245	0.732674	49.6605	-1.03337	0.273629	-3.77653	0.000159025	0.00385248	49.6605	-0.724817	0.276565	-2.62078	0.00877283	0.0451149	ENSG00000242338	BMS1P4	BMS1 pseudogene 4 [Source:HGNC Symbol;Acc:HGNC:23652]	10	-1	73715843	73730469	ENSG00000242338	---	---	transcribed_unprocessed_pseudogene
ENSG00000009950	373	211	210	331	290	263	216	166	136	388.541	223.674	211.495	318.441	278.835	250.476	209.538	172.468	131.691	242.795	0.0417104	0.203169	0.205299	0.837339	0.972257	242.795	-0.681032	0.207231	-3.28634	0.00101498	0.0162866	242.795	-0.722742	0.20659	-3.49843	0.000468005	0.00477514	ENSG00000009950	MLXIPL	MLX interacting protein like [Source:HGNC Symbol;Acc:HGNC:12744]	7	-1	73593194	73624543	ENSG00000009950	51085	605678	protein_coding
ENSG00000060656	1037	1227	1178	1437	1317	1276	753	848	756	1080.21	1300.7	1186.38	1382.48	1266.3	1215.24	730.471	881.041	732.048	1086.1	0.11534	0.100671	1.1457	0.251918	0.748934	1086.1	-0.606733	0.10247	-5.9211	3.19804e-09	4.05643e-07	1086.1	-0.722073	0.102038	-7.07649	1.47847e-12	2.41683e-10	ENSG00000060656	PTPRU	protein tyrosine phosphatase receptor type U [Source:HGNC Symbol;Acc:HGNC:9683]	1	1	29236516	29326813	ENSG00000060656	10076	602454	protein_coding
ENSG00000102886	311	233	255	265	259	263	135	155	171	323.957	246.996	256.815	254.945	249.028	250.476	130.961	161.039	165.582	226.644	-0.133752	0.146787	-0.911195	0.362193	0.818762	226.644	-0.855771	0.153024	-5.59241	2.23945e-08	2.30909e-06	226.644	-0.72202	0.153152	-4.7144	2.42422e-06	6.95237e-05	ENSG00000102886	GDPD3	glycerophosphodiester phosphodiesterase domain containing 3 [Source:HGNC Symbol;Acc:HGNC:28638]	16	-1	30104810	30113537	ENSG00000102886	79153	616318	protein_coding
ENSG00000238105	225	210	167	245	185	151	121	106	114	234.374	222.614	168.188	235.704	177.877	143.809	117.38	110.13	110.388	168.941	-0.165065	0.185918	-0.887837	0.374628	0.828586	168.941	-0.886716	0.192602	-4.60389	4.14675e-06	0.000209064	168.941	-0.721652	0.192936	-3.74038	0.000183745	0.00228988	ENSG00000238105	GOLGA2P5	GOLGA2 pseudogene 5 [Source:HGNC Symbol;Acc:HGNC:25315]	12	-1	100156357	100173659	ENSG00000238105	55592	---	transcribed_unprocessed_pseudogene
ENSG00000074855	505	451	405	618	512	506	326	351	282	526.04	478.091	407.882	594.552	492.288	481.905	316.246	364.676	273.065	437.194	0.152187	0.133007	1.14421	0.252538	0.749335	437.194	-0.566448	0.136328	-4.15504	3.25224e-05	0.00114487	437.194	-0.718636	0.135386	-5.30804	1.10809e-07	5.40535e-06	ENSG00000074855	ANO8	anoctamin 8 [Source:HGNC Symbol;Acc:HGNC:29329]	19	-1	17323223	17334855	ENSG00000074855	57719	610216	protein_coding
ENSG00000121716	2238	1618	1432	2097	1547	1532	1189	955	900	2331.24	1715.19	1442.19	2017.44	1487.44	1459.05	1153.43	992.21	871.485	1496.63	-0.144931	0.232009	-0.624679	0.532182	0.901562	1496.63	-0.863221	0.232617	-3.71091	0.000206513	0.00479026	1496.63	-0.71829	0.232636	-3.08761	0.00201772	0.0149418	ENSG00000121716	PILRB	paired immunoglobin like type 2 receptor beta [Source:HGNC Symbol;Acc:HGNC:18297]	7	1	100352176	100367733	ENSG00000121716	29990	605342	protein_coding
ENSG00000086548	1984	1517	1803	2318	2124	2180	1574	974	1364	2066.66	1608.12	1815.83	2230.05	2042.23	2076.19	1526.91	1011.95	1320.78	1744.3	0.209387	0.12124	1.72705	0.0841588	0.58694	1744.3	-0.508042	0.122147	-4.15928	3.19255e-05	0.00112634	1744.3	-0.717429	0.121825	-5.88902	3.88484e-09	2.99972e-07	ENSG00000086548	CEACAM6	CEA cell adhesion molecule 6 [Source:HGNC Symbol;Acc:HGNC:1818]	19	1	41750977	41772211	ENSG00000086548	4680	163980	protein_coding
ENSG00000108669	688	733	716	1072	918	795	612	479	552	716.665	777.03	721.096	1031.33	882.657	757.143	593.69	497.663	534.511	723.531	0.270313	0.114331	2.36431	0.0180635	0.367137	723.531	-0.445348	0.116594	-3.81964	0.000133647	0.00337098	723.531	-0.715662	0.115618	-6.18991	6.01995e-10	5.7455e-08	ENSG00000108669	CYTH1	cytohesin 1 [Source:HGNC Symbol;Acc:HGNC:9501]	17	-1	78674048	78782297	ENSG00000108669	9267	182115	protein_coding
ENSG00000152518	6264	6418	5474	6444	5380	5333	3469	3262	3371	6524.98	6803.51	5512.96	6199.5	5172.87	5079.05	3365.21	3389.1	3264.2	5034.6	-0.195638	0.0927303	-2.10975	0.0348797	0.456981	5034.6	-0.911196	0.0931869	-9.77815	1.39735e-22	2.03022e-19	5034.6	-0.715558	0.0932234	-7.67573	1.64476e-14	3.61047e-12	ENSG00000152518	ZFP36L2	ZFP36 ring finger protein like 2 [Source:HGNC Symbol;Acc:HGNC:1108]	2	-1	43222402	43226606	ENSG00000152518	678	612053	protein_coding
ENSG00000137497	5220	7722	7196	8500	8926	8780	5090	4575	5821	5437.48	8185.84	7247.21	8177.49	8582.35	8361.9	4937.71	4753.26	5636.57	6813.31	0.267482	0.112231	2.38332	0.0171574	0.358976	6813.31	-0.445276	0.112477	-3.95881	7.53241e-05	0.00217691	6813.31	-0.712758	0.112371	-6.34291	2.25465e-10	2.43979e-08	ENSG00000137497	NUMA1	nuclear mitotic apparatus protein 1 [Source:HGNC Symbol;Acc:HGNC:8059]	11	-1	72002864	72080693	ENSG00000137497	4926	164009	protein_coding
ENSG00000250251	240	299	239	345	259	309	180	194	166	249.999	316.96	240.701	331.91	249.028	294.286	174.615	201.559	160.741	246.644	0.11662	0.153524	0.759622	0.447481	0.870488	246.644	-0.589591	0.158554	-3.71856	0.000200365	0.00468163	246.644	-0.706211	0.157313	-4.4892	7.14895e-06	0.000166693	ENSG00000250251	PKD1P6	polycystin 1, transient receptor potential channel interacting pseudogene 6 [Source:HGNC Symbol;Acc:HGNC:30070]	16	-1	15125242	15154564	ENSG00000250251	---	---	transcribed_unprocessed_pseudogene
ENSG00000154856	270	475	285	362	336	341	164	195	257	281.249	503.532	287.028	348.265	323.064	324.762	159.093	202.598	248.858	297.605	-0.10498	0.191202	-0.549053	0.582969	0.912074	297.605	-0.811079	0.194776	-4.16417	3.12489e-05	0.00110982	297.605	-0.706099	0.19475	-3.62567	0.000288208	0.00325809	ENSG00000154856	APCDD1	APC down-regulated 1 [Source:HGNC Symbol;Acc:HGNC:15718]	18	1	10454635	10489949	ENSG00000154856	147495	607479	protein_coding
ENSG00000164877	1835	1464	1331	2094	1655	1776	1124	1052	1100	1911.45	1551.94	1340.47	2014.55	1591.28	1691.43	1090.37	1092.99	1065.15	1483.29	0.141195	0.11569	1.22046	0.222291	0.727478	1483.29	-0.56429	0.116804	-4.83107	1.358e-06	8.28346e-05	1483.29	-0.705485	0.116494	-6.05596	1.39579e-09	1.20493e-07	ENSG00000164877	MICALL2	MICAL like 2 [Source:HGNC Symbol;Acc:HGNC:29672]	7	-1	1428465	1459470	ENSG00000164877	79778	---	protein_coding
ENSG00000121671	608	622	608	824	725	758	512	436	420	633.332	659.362	612.327	792.736	697.087	721.905	496.682	452.988	406.693	608.123	0.215536	0.102752	2.09763	0.0359381	0.459158	608.123	-0.489914	0.105728	-4.63372	3.59154e-06	0.000188061	608.123	-0.70545	0.104634	-6.74206	1.56158e-11	2.16173e-09	ENSG00000121671	CRY2	cryptochrome circadian regulator 2 [Source:HGNC Symbol;Acc:HGNC:2385]	11	1	45847118	45883248	ENSG00000121671	1408	603732	protein_coding
ENSG00000276550	412	382	298	482	320	266	235	210	189	429.165	404.946	300.121	463.712	307.68	253.333	227.969	218.182	183.012	309.791	-0.146187	0.184561	-0.79208	0.428314	0.858279	309.791	-0.85003	0.188145	-4.51795	6.24406e-06	0.000297888	309.791	-0.703843	0.188265	-3.73857	0.000185068	0.00230077	ENSG00000276550	HERC2P2	hect domain and RLD 2 pseudogene 2 [Source:HGNC Symbol;Acc:HGNC:4870]	15	1	22495570	22590815	ENSG00000276550	---	---	transcribed_unprocessed_pseudogene
ENSG00000188130	909	710	725	1036	850	922	576	526	567	946.872	752.648	730.16	996.692	817.275	878.095	558.767	546.495	549.036	752.893	0.148068	0.11169	1.3257	0.184939	0.702005	752.893	-0.554355	0.113938	-4.8654	1.14227e-06	7.04854e-05	752.893	-0.702422	0.113293	-6.20004	5.6448e-10	5.42113e-08	ENSG00000188130	MAPK12	mitogen-activated protein kinase 12 [Source:HGNC Symbol;Acc:HGNC:6874]	22	-1	50245450	50261716	ENSG00000188130	6300	602399	protein_coding
ENSG00000058453	505	376	312	548	468	435	296	260	310	526.04	398.585	314.22	527.208	449.982	414.286	287.144	270.13	300.178	387.53	0.168068	0.154073	1.09084	0.275345	0.764494	387.53	-0.529999	0.157202	-3.37146	0.000747703	0.0129607	387.53	-0.698067	0.15622	-4.46848	7.87776e-06	0.00017734	ENSG00000058453	CROCC	ciliary rootlet coiled-coil, rootletin [Source:HGNC Symbol;Acc:HGNC:21299]	1	1	16740273	16972964	ENSG00000058453	9696	615776	protein_coding
ENSG00000173210	338	345	333	383	471	420	250	258	251	352.082	365.723	335.37	368.468	452.866	400	242.52	268.053	243.048	336.459	0.213992	0.121083	1.76731	0.0771755	0.579474	336.459	-0.483293	0.125574	-3.84867	0.000118762	0.00313728	336.459	-0.697285	0.123913	-5.62722	1.83138e-08	1.11229e-06	ENSG00000173210	ABLIM3	actin binding LIM protein family member 3 [Source:HGNC Symbol;Acc:HGNC:29132]	5	1	149141483	149260542	ENSG00000173210	22885	611305	protein_coding
ENSG00000175662	2544	2955	2653	3698	3168	3288	2102	2001	1951	2649.99	3132.5	2671.88	3557.69	3046.03	3131.43	2039.11	2078.97	1889.19	2688.53	0.203611	0.0886338	2.29721	0.0216068	0.381889	2688.53	-0.492987	0.0894139	-5.51354	3.51685e-08	3.44824e-06	2688.53	-0.696598	0.0891329	-7.81527	5.48447e-15	1.40457e-12	ENSG00000175662	TOM1L2	target of myb1 like 2 membrane trafficking protein [Source:HGNC Symbol;Acc:HGNC:11984]	17	-1	17843511	17972422	ENSG00000175662	146691	615519	protein_coding
ENSG00000130813	196	216	175	260	202	190	109	146	134	204.166	228.975	176.245	250.135	194.223	180.952	105.739	151.689	129.754	180.209	0.0378134	0.174696	0.216453	0.828635	0.970354	180.209	-0.655407	0.180741	-3.62622	0.000287603	0.00609612	180.209	-0.693221	0.179771	-3.85613	0.000115198	0.00156927	ENSG00000130813	SHFL	shiftless antiviral inhibitor of ribosomal frameshifting [Source:HGNC Symbol;Acc:HGNC:25649]	19	1	10086122	10093252	ENSG00000130813	55337	616808	protein_coding
ENSG00000167302	651	500	468	726	558	561	403	371	329	678.123	530.034	471.331	698.454	536.517	534.286	390.943	385.455	318.576	504.858	0.0753303	0.14251	0.528596	0.597086	0.91499	504.858	-0.617205	0.145148	-4.25225	2.11636e-05	0.000799614	504.858	-0.692536	0.144608	-4.78907	1.67556e-06	5.10846e-05	ENSG00000167302	TEPSIN	TEPSIN adaptor related protein complex 4 accessory protein [Source:HGNC Symbol;Acc:HGNC:26458]	17	-1	81228277	81239091	ENSG00000167302	146705	---	protein_coding
ENSG00000158062	227	186	224	244	229	229	163	118	141	236.458	197.173	225.594	234.742	220.183	218.095	158.123	122.598	136.533	194.389	0.029461	0.148191	0.198804	0.842416	0.97342	194.389	-0.65872	0.154723	-4.25741	2.06808e-05	0.000786952	194.389	-0.688181	0.153732	-4.47651	7.58744e-06	0.00017298	ENSG00000158062	UBXN11	UBX domain protein 11 [Source:HGNC Symbol;Acc:HGNC:30600]	1	-1	26281328	26318363	ENSG00000158062	91544	609151	protein_coding
ENSG00000140548	884	930	1008	1286	1198	1120	716	688	760	920.831	985.863	1015.17	1237.21	1151.88	1066.67	694.578	714.807	735.921	946.991	0.241948	0.0888465	2.72322	0.00646495	0.251093	946.991	-0.445804	0.0909886	-4.89956	9.60515e-07	6.04368e-05	946.991	-0.687753	0.0901014	-7.6331	2.29182e-14	4.96003e-12	ENSG00000140548	ZNF710	zinc finger protein 710 [Source:HGNC Symbol;Acc:HGNC:25352]	15	1	90001324	90082206	ENSG00000140548	374655	---	protein_coding
ENSG00000147394	1299	1354	1347	1615	1556	1580	961	892	1006	1353.12	1435.33	1356.59	1553.72	1496.09	1504.76	932.248	926.755	974.127	1281.42	0.136036	0.0757707	1.79536	0.0725963	0.566258	1281.42	-0.548726	0.0776657	-7.06524	1.60344e-12	4.74558e-10	1281.42	-0.684762	0.0771343	-8.87754	6.83581e-19	4.03996e-16	ENSG00000147394	ZNF185	zinc finger protein 185 with LIM domain [Source:HGNC Symbol;Acc:HGNC:12976]	X	1	152914442	152973480	ENSG00000147394	7739	300381	protein_coding
ENSG00000223764	551	465	392	568	501	403	322	348	212	573.957	492.931	394.79	546.449	481.711	383.809	312.366	361.559	205.283	416.984	-0.0496971	0.175541	-0.283108	0.777094	0.9603	416.984	-0.734205	0.178192	-4.1203	3.78376e-05	0.00129769	416.984	-0.684508	0.178016	-3.8452	0.000120454	0.00162787	ENSG00000223764	LINC02593	long intergenic non-protein coding RNA 2593 [Source:HGNC Symbol;Acc:HGNC:53933]	1	-1	916865	921016	ENSG00000223764	100130417	---	lncRNA
ENSG00000114019	1651	1745	1799	1919	1788	2032	1110	1107	1240	1719.79	1849.82	1811.8	1846.19	1719.16	1935.24	1076.79	1150.13	1200.71	1589.96	0.0316437	0.0801991	0.394564	0.693165	0.942732	1589.96	-0.650788	0.0816805	-7.96748	1.61941e-15	8.08792e-13	1589.96	-0.682432	0.0814472	-8.37882	5.34624e-17	1.82556e-14	ENSG00000114019	AMOTL2	angiomotin like 2 [Source:HGNC Symbol;Acc:HGNC:17812]	3	-1	134355874	134375479	ENSG00000114019	51421	614658	protein_coding
ENSG00000283526	234	208	222	216	239	269	118	168	149	243.749	220.494	223.58	207.804	229.798	256.19	114.47	174.546	144.279	201.657	0.012607	0.158721	0.0794286	0.936692	0.990248	201.657	-0.668967	0.16459	-4.06444	4.81484e-05	0.0015421	201.657	-0.681574	0.163799	-4.16104	3.16804e-05	0.00055571	ENSG00000283526	PRRT1B	proline rich transmembrane protein 1B [Source:HGNC Symbol;Acc:HGNC:53642]	9	1	131545514	131558620	ENSG00000283526	642515	---	protein_coding
ENSG00000110080	1113	811	886	1134	1034	1108	641	630	707	1159.37	859.715	892.305	1090.97	994.191	1055.24	621.822	654.547	684.6	890.307	0.109282	0.109513	0.997894	0.318331	0.789654	890.307	-0.570103	0.111404	-5.11742	3.09742e-07	2.37995e-05	890.307	-0.679386	0.11093	-6.12445	9.09972e-10	8.22508e-08	ENSG00000110080	ST3GAL4	ST3 beta-galactoside alpha-2,3-sialyltransferase 4 [Source:HGNC Symbol;Acc:HGNC:10864]	11	1	126355640	126440344	ENSG00000110080	6484	104240	protein_coding
ENSG00000135596	696	497	484	854	619	612	457	422	380	724.998	526.854	487.444	821.597	595.168	582.857	443.327	438.443	367.961	554.294	0.201358	0.152058	1.32421	0.185432	0.702005	554.294	-0.47695	0.154197	-3.09311	0.00198068	0.0262046	554.294	-0.678308	0.15341	-4.42155	9.79966e-06	0.000213288	ENSG00000135596	MICAL1	microtubule associated monooxygenase, calponin and LIM domain containing 1 [Source:HGNC Symbol;Acc:HGNC:20619]	6	-1	109444062	109465968	ENSG00000135596	64780	607129	protein_coding
ENSG00000240303	281	234	235	295	258	251	158	153	176	292.708	248.056	236.672	283.807	248.067	239.048	153.273	158.961	170.424	225.668	-0.0119458	0.141506	-0.0844188	0.932723	0.989635	225.668	-0.687273	0.147354	-4.66408	3.09996e-06	0.000167944	225.668	-0.675327	0.146721	-4.60279	4.16859e-06	0.000108567	ENSG00000240303	ACAD11	acyl-CoA dehydrogenase family member 11 [Source:HGNC Symbol;Acc:HGNC:30211]	3	-1	132558138	132660082	ENSG00000240303	84129	614288	protein_coding
ENSG00000123201	101	67	73	88	89	62	52	42	51	105.208	71.0245	73.5195	84.6611	85.5735	59.0476	50.4442	43.6365	49.3842	69.1666	-0.123498	0.244413	-0.505286	0.613358	0.922272	69.1666	-0.798433	0.255761	-3.12179	0.00179753	0.0243872	69.1666	-0.674934	0.255894	-2.63755	0.00835063	0.0434615	ENSG00000123201	GUCY1B2	guanylate cyclase 1 soluble subunit beta 2 (pseudogene) [Source:HGNC Symbol;Acc:HGNC:4686]	13	-1	50994511	51080862	ENSG00000123201	2974	603695	transcribed_unitary_pseudogene
ENSG00000005206	799	735	650	988	724	787	527	463	526	832.289	779.15	654.626	950.513	696.126	749.524	511.233	481.04	509.335	684.871	0.0808058	0.121798	0.66344	0.507049	0.892237	684.871	-0.593146	0.124005	-4.78324	1.72488e-06	0.000100717	684.871	-0.673952	0.123523	-5.45607	4.86776e-08	2.59715e-06	ENSG00000005206	SPPL2B	signal peptide peptidase like 2B [Source:HGNC Symbol;Acc:HGNC:30627]	19	1	2328615	2355095	ENSG00000005206	56928	608239	protein_coding
ENSG00000177106	2973	2538	2352	3242	2575	2875	1777	1669	1836	3096.87	2690.45	2368.74	3118.99	2475.86	2738.09	1723.83	1734.03	1777.83	2413.86	0.0310521	0.101304	0.306524	0.759206	0.956865	2413.86	-0.639372	0.102067	-6.26427	3.74586e-10	6.17179e-08	2413.86	-0.670424	0.101944	-6.5764	4.8197e-11	6.12063e-09	ENSG00000177106	EPS8L2	EPS8 like 2 [Source:HGNC Symbol;Acc:HGNC:21296]	11	1	694438	727727	ENSG00000177106	64787	614988	protein_coding
ENSG00000198502	509	393	392	460	427	485	307	252	276	530.207	416.607	394.79	442.547	410.56	461.905	297.815	261.819	267.256	387.056	-0.0285784	0.127211	-0.224654	0.822248	0.969203	387.056	-0.697482	0.131003	-5.32415	1.01426e-07	8.9065e-06	387.056	-0.668903	0.130657	-5.11953	3.06302e-07	1.25846e-05	ENSG00000198502	HLA-DRB5	major histocompatibility complex, class II, DR beta 5 [Source:HGNC Symbol;Acc:HGNC:4953]	6	-1	32517353	32530287	ENSG00000198502	3127	604776	protein_coding
ENSG00000100038	513	489	438	668	523	546	334	332	391	534.373	518.373	441.117	642.655	502.864	520	324.007	344.936	378.612	467.437	0.157279	0.123266	1.27593	0.201982	0.711602	467.437	-0.5115	0.126364	-4.04784	5.16919e-05	0.0016457	467.437	-0.668778	0.125386	-5.33375	9.62037e-08	4.8152e-06	ENSG00000100038	TOP3B	DNA topoisomerase III beta [Source:HGNC Symbol;Acc:HGNC:11993]	22	-1	21957025	21982813	ENSG00000100038	8940	603582	protein_coding
ENSG00000179240	131	97	115	147	104	88	66	74	66	136.458	102.827	115.818	141.422	99.996	83.8095	64.0254	76.8833	63.9089	98.3498	-0.127267	0.218979	-0.581186	0.561115	0.909383	98.3498	-0.795619	0.227832	-3.49213	0.000479189	0.00916077	98.3498	-0.668352	0.227972	-2.93172	0.00337085	0.0220975	ENSG00000179240	GVQW3	GVQW motif containing 3 [Source:HGNC Symbol;Acc:HGNC:51239]	11	1	76381303	76414619	ENSG00000179240	100506127	---	protein_coding
ENSG00000100376	424	388	358	523	463	442	304	239	328	441.665	411.306	360.548	503.156	445.174	420.952	294.905	248.312	317.608	382.625	0.174562	0.126944	1.37511	0.169098	0.685418	382.625	-0.49376	0.130593	-3.78091	0.000156254	0.00381305	382.625	-0.668322	0.12936	-5.16637	2.38682e-07	1.01595e-05	ENSG00000100376	FAM118A	family with sequence similarity 118 member A [Source:HGNC Symbol;Acc:HGNC:1313]	22	1	45308968	45341955	ENSG00000100376	55007	---	protein_coding
ENSG00000172748	76	75	64	80	59	83	48	45	42	79.1664	79.5051	64.4555	76.9646	56.7285	79.0476	46.5639	46.7533	40.6693	63.3171	-0.0676912	0.240203	-0.281809	0.77809	0.960514	63.3171	-0.735584	0.252461	-2.91365	0.00357231	0.0398413	63.3171	-0.667893	0.25188	-2.65164	0.00801031	0.0420808	ENSG00000172748	ZNF596	zinc finger protein 596 [Source:HGNC Symbol;Acc:HGNC:27268]	8	1	232137	264703	ENSG00000172748	169270	---	protein_coding
ENSG00000196118	158	143	115	180	141	166	89	94	114	164.583	151.59	115.818	173.17	135.571	158.095	86.3372	97.6625	110.388	132.58	0.112956	0.185307	0.609564	0.542151	0.903474	132.58	-0.552159	0.192557	-2.86751	0.00413711	0.0438166	132.58	-0.665116	0.190673	-3.48825	0.000486202	0.00493786	ENSG00000196118	CCDC189	coiled-coil domain containing 189 [Source:HGNC Symbol;Acc:HGNC:28078]	16	-1	30757423	30762221	ENSG00000196118	90835	618318	protein_coding
ENSG00000160298	610	587	495	698	619	630	413	406	367	635.415	622.26	498.523	671.516	595.168	600	400.644	421.819	355.372	533.413	0.0885189	0.116252	0.761438	0.446396	0.870005	533.413	-0.5764	0.119163	-4.83708	1.31759e-06	8.0681e-05	533.413	-0.664919	0.118491	-5.61155	2.00528e-08	1.20364e-06	ENSG00000160298	C21orf58	chromosome 21 open reading frame 58 [Source:HGNC Symbol;Acc:HGNC:1300]	21	-1	46300181	46323875	ENSG00000160298	54058	---	protein_coding
ENSG00000007384	1810	1537	1501	2223	1735	1786	1218	1142	1144	1885.41	1629.32	1511.68	2138.65	1668.2	1700.95	1181.56	1186.5	1107.75	1556.67	0.132025	0.105752	1.24843	0.211872	0.717036	1556.67	-0.532166	0.106844	-4.98079	6.33238e-07	4.35037e-05	1556.67	-0.66419	0.10653	-6.23476	4.52468e-10	4.42842e-08	ENSG00000007384	RHBDF1	rhomboid 5 homolog 1 [Source:HGNC Symbol;Acc:HGNC:20561]	16	-1	58059	76355	ENSG00000007384	64285	614403	protein_coding
ENSG00000163795	86	73	67	98	69	67	47	43	53	89.5831	77.3849	67.4768	94.2817	66.3435	63.8095	45.5938	44.6754	51.3208	66.7188	-0.0625155	0.241574	-0.258784	0.795802	0.963977	66.7188	-0.726089	0.253063	-2.8692	0.00411512	0.0436975	66.7188	-0.663574	0.252448	-2.62856	0.00857474	0.0443448	ENSG00000163795	ZNF513	zinc finger protein 513 [Source:HGNC Symbol;Acc:HGNC:26498]	2	-1	27377235	27380790	ENSG00000163795	130557	613598	protein_coding
ENSG00000204991	503	408	385	585	486	521	308	323	341	523.957	432.508	387.74	562.804	467.289	496.19	298.785	335.585	330.196	426.117	0.183615	0.126452	1.45205	0.146487	0.660353	426.117	-0.478783	0.129709	-3.69122	0.000223181	0.00509555	426.117	-0.662399	0.128557	-5.15258	2.56922e-07	1.08458e-05	ENSG00000204991	SPIRE2	spire type actin nucleation factor 2 [Source:HGNC Symbol;Acc:HGNC:30623]	16	1	89818179	89871319	ENSG00000204991	84501	609217	protein_coding
ENSG00000149927	302	247	287	353	271	221	195	174	148	314.582	261.837	289.042	339.606	260.566	210.476	189.166	180.78	143.311	243.263	-0.0947276	0.16753	-0.565438	0.571776	0.910276	243.263	-0.754457	0.172132	-4.38301	1.17051e-05	0.00047967	243.263	-0.659729	0.172045	-3.83464	0.000125751	0.00168758	ENSG00000149927	DOC2A	double C2 domain alpha [Source:HGNC Symbol;Acc:HGNC:2985]	16	-1	30005514	30023270	ENSG00000149927	8448	604567	protein_coding
ENSG00000124181	4617	4759	4456	6484	5456	5280	3660	3283	3608	4809.36	5044.86	4487.71	6237.98	5245.94	5028.57	3550.5	3410.92	3493.69	4589.95	0.203364	0.0851808	2.38744	0.0169662	0.357189	4589.95	-0.455934	0.08563	-5.32447	1.01246e-07	8.9065e-06	4589.95	-0.659298	0.0854572	-7.71496	1.21025e-14	2.7348e-12	ENSG00000124181	PLCG1	phospholipase C gamma 1 [Source:HGNC Symbol;Acc:HGNC:9065]	20	1	41136960	41196801	ENSG00000124181	5335	172420	protein_coding
ENSG00000008710	1533	1676	1290	1945	1694	1420	1046	986	1070	1596.87	1776.67	1299.18	1871.2	1628.78	1352.38	1014.7	1024.42	1036.1	1400.03	0.0546297	0.118607	0.460593	0.645091	0.930782	1400.03	-0.603318	0.1197	-5.04024	4.64953e-07	3.35789e-05	1400.03	-0.657948	0.119489	-5.50633	3.66397e-08	2.03251e-06	ENSG00000008710	PKD1	polycystin 1, transient receptor potential channel interacting [Source:HGNC Symbol;Acc:HGNC:9008]	16	-1	2088708	2135898	ENSG00000008710	5310	601313	protein_coding
ENSG00000235194	218	181	164	230	243	221	156	130	140	227.083	191.872	165.167	221.273	233.644	210.476	151.333	135.065	135.564	185.72	0.188575	0.154854	1.21776	0.223316	0.728079	185.72	-0.467995	0.160851	-2.9095	0.00362008	0.0401543	185.72	-0.656571	0.158676	-4.13782	3.50628e-05	0.000604007	ENSG00000235194	PPP1R3E	protein phosphatase 1 regulatory subunit 3E [Source:HGNC Symbol;Acc:HGNC:14943]	14	-1	23295652	23302859	ENSG00000235194	90673	---	protein_coding
ENSG00000180071	147	130	119	148	155	110	104	69	81	153.125	137.809	119.847	142.385	149.032	104.762	100.888	71.6885	78.4337	117.552	-0.051915	0.198286	-0.261819	0.793461	0.963395	117.552	-0.708377	0.206147	-3.43627	0.00058979	0.0106604	117.552	-0.656462	0.205625	-3.19251	0.0014104	0.0113408	ENSG00000180071	ANKRD18A	ankyrin repeat domain 18A [Source:HGNC Symbol;Acc:HGNC:23643]	9	-1	38571358	38620596	ENSG00000180071	253650	---	protein_coding
ENSG00000187583	426	353	382	470	398	427	280	238	278	443.749	374.204	384.719	452.167	382.677	406.667	271.623	247.273	269.192	359.141	0.0458516	0.119894	0.382435	0.702139	0.945293	359.141	-0.609157	0.124042	-4.9109	9.06584e-07	5.77252e-05	359.141	-0.655009	0.123289	-5.31277	1.07971e-07	5.28371e-06	ENSG00000187583	PLEKHN1	pleckstrin homology domain containing N1 [Source:HGNC Symbol;Acc:HGNC:25284]	1	1	966482	975865	ENSG00000187583	84069	---	protein_coding
ENSG00000189190	235	195	222	236	220	195	135	128	137	244.791	206.713	223.58	227.046	211.53	185.714	130.961	132.987	132.659	188.442	-0.113176	0.147458	-0.767512	0.442777	0.867959	188.442	-0.767605	0.154122	-4.98049	6.34236e-07	4.35037e-05	188.442	-0.654429	0.15413	-4.24597	2.17653e-05	0.000407116	ENSG00000189190	ZNF600	zinc finger protein 600 [Source:HGNC Symbol;Acc:HGNC:30951]	19	-1	52749942	52786807	ENSG00000189190	162966	---	protein_coding
ENSG00000140400	2451	1887	1711	2573	1992	1859	1409	1273	1267	2553.12	2000.35	1723.18	2475.37	1915.31	1770.48	1366.84	1322.6	1226.86	1817.12	-0.0267183	0.130145	-0.205296	0.837341	0.972257	1817.12	-0.680431	0.130925	-5.19712	2.02404e-07	1.62554e-05	1817.12	-0.653713	0.130849	-4.99593	5.85533e-07	2.09751e-05	ENSG00000140400	MAN2C1	mannosidase alpha class 2C member 1 [Source:HGNC Symbol;Acc:HGNC:6827]	15	-1	75355207	75368612	ENSG00000140400	4123	154580	protein_coding
ENSG00000004534	1366	1234	1014	1716	1312	1271	981	849	814	1422.91	1308.12	1021.22	1650.89	1261.49	1210.48	951.65	882.08	788.21	1166.34	0.13608	0.129183	1.0534	0.29216	0.775348	1166.34	-0.51693	0.130353	-3.96561	7.32093e-05	0.00214291	1166.34	-0.65301	0.130004	-5.023	5.08704e-07	1.85671e-05	ENSG00000004534	RBM6	RNA binding motif protein 6 [Source:HGNC Symbol;Acc:HGNC:9903]	3	1	49940007	50100045	ENSG00000004534	10180	606886	protein_coding
ENSG00000115687	401	363	365	505	408	369	272	243	276	417.707	384.805	367.598	485.839	392.292	351.428	263.862	252.468	267.256	353.695	0.0715362	0.130193	0.549462	0.582688	0.912074	353.695	-0.577989	0.134023	-4.31261	1.61337e-05	0.000635094	353.695	-0.649525	0.133198	-4.87639	1.08045e-06	3.4952e-05	ENSG00000115687	PASK	PAS domain containing serine/threonine kinase [Source:HGNC Symbol;Acc:HGNC:17270]	2	-1	241106099	241150264	ENSG00000115687	23178	607505	protein_coding
ENSG00000141527	295	262	233	357	341	274	224	192	185	307.291	277.738	234.658	343.455	327.871	260.952	217.298	199.481	179.139	260.876	0.186103	0.148128	1.25636	0.208985	0.71528	260.876	-0.459457	0.152535	-3.01214	0.00259415	0.0316245	260.876	-0.64556	0.150915	-4.27764	1.88886e-05	0.000361447	ENSG00000141527	CARD14	caspase recruitment domain family member 14 [Source:HGNC Symbol;Acc:HGNC:16446]	17	1	80169992	80209331	ENSG00000141527	79092	607211	protein_coding
ENSG00000082438	939	889	1123	967	975	1070	647	571	647	978.122	942.4	1130.99	930.31	937.462	1019.05	627.643	593.248	626.501	865.081	-0.0803851	0.0943944	-0.851588	0.394443	0.840308	865.081	-0.724137	0.0966272	-7.49414	6.67355e-14	2.38806e-11	865.081	-0.643752	0.0965473	-6.66774	2.5977e-11	3.50143e-09	ENSG00000082438	COBLL1	cordon-bleu WH2 repeat protein like 1 [Source:HGNC Symbol;Acc:HGNC:23571]	2	-1	164653624	164843679	ENSG00000082438	22837	610318	protein_coding
ENSG00000151276	609	612	735	821	791	762	454	526	487	634.373	648.761	740.231	789.849	760.546	725.714	440.417	546.495	471.57	639.773	0.169424	0.105673	1.60329	0.108871	0.616723	639.773	-0.473619	0.108199	-4.37729	1.20162e-05	0.000489903	639.773	-0.643043	0.107322	-5.99171	2.07644e-09	1.74353e-07	ENSG00000151276	MAGI1	membrane associated guanylate kinase, WW and PDZ domain containing 1 [Source:HGNC Symbol;Acc:HGNC:946]	3	-1	65353525	66038834	ENSG00000151276	9223	602625	protein_coding
ENSG00000105397	2064	1968	1858	2475	2153	2104	1488	1362	1319	2149.99	2086.21	1871.22	2381.09	2070.11	2003.81	1443.48	1415.07	1277.21	1855.36	0.0799578	0.0903745	0.884739	0.376298	0.829746	1855.36	-0.562394	0.0914214	-6.15167	7.66704e-10	1.17822e-07	1855.36	-0.642352	0.0911801	-7.04487	1.8563e-12	2.97124e-10	ENSG00000105397	TYK2	tyrosine kinase 2 [Source:HGNC Symbol;Acc:HGNC:12440]	19	-1	10350529	10380572	ENSG00000105397	7297	176941	protein_coding
ENSG00000260565	190	156	138	183	154	130	113	84	93	197.916	165.371	138.982	176.057	148.071	123.809	109.619	87.2729	90.0535	137.461	-0.164733	0.188947	-0.871848	0.383291	0.8358	137.461	-0.806055	0.196054	-4.11139	3.93286e-05	0.00133734	137.461	-0.641321	0.19646	-3.26439	0.00109701	0.00942001	ENSG00000260565	ERVK13-1	endogenous retrovirus group K13 member 1 [Source:HGNC Symbol;Acc:HGNC:27548]	16	-1	2660348	2682379	ENSG00000260565	---	---	lncRNA
ENSG00000182871	6160	6044	5372	7220	6075	6514	4195	3758	4349	6416.65	6407.05	5410.23	6946.06	5841.11	6203.81	4069.49	3904.42	4211.21	5490	0.0587559	0.0861938	0.681673	0.495446	0.886749	5490	-0.581374	0.0865668	-6.7159	1.86904e-11	4.03663e-09	5490	-0.64013	0.0864903	-7.40117	1.34985e-13	2.62467e-11	ENSG00000182871	COL18A1	collagen type XVIII alpha 1 chain [Source:HGNC Symbol;Acc:HGNC:2195]	21	1	45405165	45513720	ENSG00000182871	80781	120328	protein_coding
ENSG00000129451	332	510	394	577	446	379	318	295	257	345.832	540.635	396.804	555.107	428.829	360.952	308.486	306.494	248.858	388	0.0679648	0.167457	0.405864	0.684843	0.940302	388	-0.570952	0.170146	-3.35566	0.000791759	0.0136504	388	-0.638917	0.169565	-3.76798	0.000164573	0.00209862	ENSG00000129451	KLK10	kallikrein related peptidase 10 [Source:HGNC Symbol;Acc:HGNC:6358]	19	-1	51012739	51020175	ENSG00000129451	5655	602673	protein_coding
ENSG00000167766	327	275	320	350	357	235	205	207	174	340.624	291.519	322.277	336.72	343.255	223.809	198.867	215.065	168.487	271.18	-0.0790191	0.159274	-0.49612	0.619809	0.925023	271.18	-0.713666	0.163426	-4.36689	1.26028e-05	0.00050992	271.18	-0.634646	0.163269	-3.88712	0.000101441	0.00142351	ENSG00000167766	ZNF83	zinc finger protein 83 [Source:HGNC Symbol;Acc:HGNC:13158]	19	-1	52594060	52690496	ENSG00000167766	55769	194558	protein_coding
ENSG00000183889	191	222	205	274	225	208	142	151	147	198.958	235.335	206.459	263.604	216.337	198.095	137.752	156.883	142.343	195.085	0.081834	0.153891	0.531766	0.594888	0.913869	195.085	-0.552721	0.159586	-3.46347	0.000533259	0.00992147	195.085	-0.634555	0.158253	-4.00975	6.07841e-05	0.000936819	ENSG00000183889	AC138969.1	novel member of the nuclear pore complex interacting protein NPIP gene family	16	1	16317444	16350590	ENSG00000183889	---	---	protein_coding
ENSG00000225697	499	311	368	451	393	385	285	244	237	519.79	329.681	370.619	433.888	377.869	366.667	276.473	253.507	229.491	350.887	-0.0502063	0.151754	-0.33084	0.740765	0.953172	350.887	-0.683976	0.155098	-4.40997	1.03384e-05	0.000437114	350.887	-0.63377	0.154858	-4.0926	4.26567e-05	0.00070708	ENSG00000225697	SLC26A6	solute carrier family 26 member 6 [Source:HGNC Symbol;Acc:HGNC:14472]	3	-1	48625723	48635493	ENSG00000225697	65010	610068	protein_coding
ENSG00000112419	756	862	981	1052	1217	1071	698	651	735	787.498	913.778	987.981	1012.08	1170.15	1020	677.117	676.365	711.713	884.076	0.251617	0.100983	2.49169	0.0127138	0.326692	884.076	-0.381045	0.102831	-3.70553	0.000210947	0.00487191	884.076	-0.632662	0.101959	-6.20509	5.46665e-10	5.28306e-08	ENSG00000112419	PHACTR2	phosphatase and actin regulator 2 [Source:HGNC Symbol;Acc:HGNC:20956]	6	1	143536845	143831185	ENSG00000112419	9749	608724	protein_coding
ENSG00000197530	643	515	403	700	516	533	368	350	373	669.79	545.935	405.868	673.44	496.134	507.619	356.99	363.637	361.182	486.733	0.0490491	0.153296	0.319963	0.748996	0.954222	486.733	-0.583548	0.155625	-3.74969	0.00017705	0.00418583	486.733	-0.632597	0.155172	-4.07673	4.5673e-05	0.000752209	ENSG00000197530	MIB2	mindbomb E3 ubiquitin protein ligase 2 [Source:HGNC Symbol;Acc:HGNC:30577]	1	1	1615415	1630610	ENSG00000197530	142678	611141	protein_coding
ENSG00000244257	179	204	193	262	214	198	138	145	137	186.458	216.254	194.374	252.059	205.761	188.571	133.871	150.65	132.659	184.517	0.114633	0.156457	0.732678	0.463755	0.874319	184.517	-0.517946	0.162311	-3.19108	0.00141744	0.0203902	184.517	-0.632579	0.160684	-3.9368	8.25762e-05	0.00120844	ENSG00000244257	PKD1P1	polycystin 1, transient receptor potential channel interacting pseudogene 1 [Source:HGNC Symbol;Acc:HGNC:30065]	16	1	16310341	16334190	ENSG00000244257	---	---	unprocessed_pseudogene
ENSG00000101115	719	569	500	776	630	509	414	408	375	748.956	603.179	503.558	746.557	605.745	484.762	401.614	423.897	363.119	542.376	-0.0143723	0.151319	-0.09498	0.924331	0.987832	542.376	-0.642723	0.153457	-4.18828	2.81072e-05	0.00101631	542.376	-0.628351	0.153209	-4.10127	4.10881e-05	0.00068565	ENSG00000101115	SALL4	spalt like transcription factor 4 [Source:HGNC Symbol;Acc:HGNC:15924]	20	-1	51782331	51802521	ENSG00000101115	57167	607343	protein_coding
ENSG00000073670	225	195	199	249	247	252	144	150	174	234.374	206.713	200.416	239.552	237.49	240	139.692	155.844	168.487	202.508	0.160843	0.142219	1.13096	0.258073	0.753547	202.508	-0.46709	0.147964	-3.15678	0.00159524	0.0222763	202.508	-0.627934	0.145993	-4.30114	1.69925e-05	0.000331354	ENSG00000073670	ADAM11	ADAM metallopeptidase domain 11 [Source:HGNC Symbol;Acc:HGNC:189]	17	1	44758988	44781846	ENSG00000073670	4185	155120	protein_coding
ENSG00000184445	736	977	1001	1046	1013	1015	659	576	692	766.665	1035.69	1008.12	1006.31	973.999	966.666	639.284	598.443	670.075	851.695	0.0683714	0.108713	0.628915	0.529405	0.901533	851.695	-0.558598	0.110561	-5.05239	4.36325e-07	3.19004e-05	851.695	-0.626969	0.110152	-5.69185	1.25667e-08	8.43233e-07	ENSG00000184445	KNTC1	kinetochore associated 1 [Source:HGNC Symbol;Acc:HGNC:17255]	12	1	122527246	122626396	ENSG00000184445	9735	607363	protein_coding
ENSG00000137504	1465	1331	1147	1697	1423	1236	961	864	904	1526.04	1410.95	1155.16	1632.61	1368.21	1177.14	932.248	897.664	875.359	1219.49	0.0300989	0.117742	0.255634	0.798234	0.964251	1219.49	-0.596864	0.11895	-5.01778	5.22727e-07	3.69656e-05	1219.49	-0.626963	0.118741	-5.28007	1.29136e-07	6.14395e-06	ENSG00000137504	CREBZF	CREB/ATF bZIP transcription factor [Source:HGNC Symbol;Acc:HGNC:24905]	11	-1	85659708	85682908	ENSG00000137504	58487	606444	protein_coding
ENSG00000185324	1663	1358	1093	1866	1469	1422	1136	912	941	1732.29	1439.57	1100.78	1795.2	1412.44	1354.29	1102.01	947.535	911.186	1310.59	0.0946903	0.137481	0.688753	0.490979	0.884321	1310.59	-0.528882	0.138424	-3.82074	0.000133051	0.00337028	1310.59	-0.623573	0.13818	-4.51276	6.39907e-06	0.000151507	ENSG00000185324	CDK10	cyclin dependent kinase 10 [Source:HGNC Symbol;Acc:HGNC:1770]	16	1	89680737	89696354	ENSG00000185324	8558	603464	protein_coding
ENSG00000198089	558	522	492	615	553	611	349	371	396	581.248	553.355	495.501	591.666	531.709	581.905	338.558	385.455	383.454	493.65	0.065418	0.107696	0.607432	0.543564	0.904234	493.65	-0.557762	0.110876	-5.03049	4.89227e-07	3.5062e-05	493.65	-0.62318	0.110183	-5.65587	1.55054e-08	9.9689e-07	ENSG00000198089	SFI1	SFI1 centrin binding protein [Source:HGNC Symbol;Acc:HGNC:29064]	22	1	31488688	31618588	ENSG00000198089	9814	612765	protein_coding
ENSG00000213937	1059	1022	1005	1152	1059	1169	586	729	805	1103.12	1083.39	1012.15	1108.29	1018.23	1113.33	568.468	757.404	779.495	949.32	0.0185819	0.108237	0.171678	0.863691	0.977074	949.32	-0.603691	0.109912	-5.49249	3.96314e-08	3.83872e-06	949.32	-0.622273	0.109646	-5.6753	1.38446e-08	9.09131e-07	ENSG00000213937	CLDN9	claudin 9 [Source:HGNC Symbol;Acc:HGNC:2051]	16	1	3012923	3014505	ENSG00000213937	9080	615799	protein_coding
ENSG00000160949	1860	1842	1649	2242	1803	2107	1352	1203	1313	1937.49	1952.64	1660.74	2156.93	1733.58	2006.67	1311.55	1249.87	1271.4	1697.88	0.0875009	0.0941165	0.929709	0.352522	0.811172	1697.88	-0.534039	0.0951757	-5.61108	2.01062e-08	2.08661e-06	1697.88	-0.62154	0.0949113	-6.54864	5.80642e-11	7.08626e-09	ENSG00000160949	TONSL	tonsoku like, DNA repair protein [Source:HGNC Symbol;Acc:HGNC:7801]	8	-1	144428775	144444440	ENSG00000160949	4796	604546	protein_coding
ENSG00000180902	942	776	680	968	763	756	572	488	507	981.247	822.613	684.839	931.272	733.624	720	554.886	507.014	490.937	714.048	-0.0612311	0.129428	-0.47309	0.636149	0.92928	714.048	-0.680107	0.13132	-5.17901	2.23066e-07	1.75618e-05	714.048	-0.618876	0.131205	-4.71686	2.39513e-06	6.89206e-05	ENSG00000180902	D2HGDH	D-2-hydroxyglutarate dehydrogenase [Source:HGNC Symbol;Acc:HGNC:28358]	2	1	241734602	241768816	ENSG00000180902	728294	609186	protein_coding
ENSG00000197948	741	548	552	825	676	543	501	434	355	771.873	580.917	555.928	793.698	649.974	517.143	486.011	450.91	343.753	572.245	0.0388817	0.157651	0.246632	0.805193	0.966261	572.245	-0.575839	0.159528	-3.60964	0.000306618	0.00641409	572.245	-0.614721	0.159175	-3.86191	0.000112503	0.0015435	ENSG00000197948	FCHSD1	FCH and double SH3 domains 1 [Source:HGNC Symbol;Acc:HGNC:25463]	5	-1	141639302	141651418	ENSG00000197948	89848	617555	protein_coding
ENSG00000272079	216	161	187	212	216	204	137	137	125	224.999	170.671	188.331	203.956	207.684	194.286	132.901	142.338	121.04	176.245	0.0529646	0.155166	0.341341	0.732847	0.952767	176.245	-0.560612	0.161238	-3.47693	0.000507192	0.00957255	176.245	-0.613577	0.159995	-3.83498	0.000125573	0.00168667	ENSG00000272079	AC004233.2	novel transcript	16	1	3006120	3007388	ENSG00000272079	---	---	lncRNA
ENSG00000198753	634	562	465	808	678	576	478	425	401	660.415	595.758	468.309	777.343	651.897	548.571	463.699	441.559	388.295	555.094	0.198073	0.139498	1.4199	0.155636	0.670357	555.094	-0.414544	0.141589	-2.9278	0.00341373	0.0386116	555.094	-0.612618	0.140732	-4.35309	1.34229e-05	0.000273914	ENSG00000198753	PLXNB3	plexin B3 [Source:HGNC Symbol;Acc:HGNC:9105]	X	1	153764196	153779346	ENSG00000198753	5365	300214	protein_coding
ENSG00000183426	401	357	287	483	392	375	278	249	264	417.707	378.444	289.042	464.674	376.908	357.143	269.683	258.702	255.636	340.882	0.144149	0.143585	1.00393	0.31541	0.787154	340.882	-0.468226	0.146921	-3.18692	0.00143796	0.0206482	340.882	-0.612375	0.145815	-4.19967	2.67308e-05	0.000483423	ENSG00000183426	NPIPA1	nuclear pore complex interacting protein family member A1 [Source:HGNC Symbol;Acc:HGNC:7909]	16	1	14922802	14952060	ENSG00000183426	642799	606406	protein_coding
ENSG00000177084	2380	3108	2813	3186	2823	3195	1881	1747	2202	2479.16	3294.69	2833.02	3065.12	2714.31	3042.86	1824.72	1815.07	2132.23	2577.91	0.0357409	0.101955	0.350556	0.725922	0.950732	2577.91	-0.576207	0.102599	-5.61613	1.95286e-08	2.05333e-06	2577.91	-0.611948	0.102479	-5.97142	2.35198e-09	1.93265e-07	ENSG00000177084	POLE	DNA polymerase epsilon, catalytic subunit [Source:HGNC Symbol;Acc:HGNC:9177]	12	-1	132623753	132687376	ENSG00000177084	5426	174762	protein_coding
ENSG00000013573	802	835	824	1004	766	967	606	519	611	835.414	885.157	829.864	965.906	736.509	920.952	587.869	539.222	591.642	765.837	0.0408143	0.10632	0.383882	0.701066	0.945282	765.837	-0.568895	0.108373	-5.24944	1.52566e-07	1.2766e-05	765.837	-0.60971	0.107979	-5.64655	1.63701e-08	1.03111e-06	ENSG00000013573	DDX11	DEAD/H-box helicase 11 [Source:HGNC Symbol;Acc:HGNC:2736]	12	1	31073860	31104799	ENSG00000013573	1663	601150	protein_coding
ENSG00000163516	624	501	476	690	599	500	430	383	320	649.998	531.094	479.388	663.82	575.938	476.19	417.135	397.923	309.861	500.15	0.0475392	0.144347	0.329339	0.741899	0.953172	500.15	-0.561918	0.146662	-3.83139	0.000127419	0.00328758	500.15	-0.609457	0.146196	-4.16876	3.06264e-05	0.000541548	ENSG00000163516	ANKZF1	ankyrin repeat and zinc finger peptidyl tRNA hydrolase 1 [Source:HGNC Symbol;Acc:HGNC:25527]	2	1	219229783	219236679	ENSG00000163516	55139	617541	protein_coding
ENSG00000148400	1151	1324	1187	1468	1340	1274	923	753	918	1198.95	1403.53	1195.45	1412.3	1288.41	1213.33	895.385	782.339	888.915	1142.07	0.043628	0.096634	0.451477	0.651646	0.932206	1142.07	-0.564644	0.0981466	-5.75307	8.76367e-09	1.00763e-06	1142.07	-0.608272	0.0978497	-6.21639	5.08723e-10	4.9475e-08	ENSG00000148400	NOTCH1	notch receptor 1 [Source:HGNC Symbol;Acc:HGNC:7881]	9	-1	136494433	136546048	ENSG00000148400	4851	190198	protein_coding
ENSG00000102901	1151	852	801	1188	893	927	684	599	626	1198.95	903.178	806.7	1142.92	858.619	882.857	663.536	622.339	606.167	853.919	-0.0120285	0.134426	-0.0894805	0.9287	0.988798	853.919	-0.620277	0.135905	-4.56405	5.0177e-06	0.00024526	853.919	-0.608248	0.135722	-4.48158	7.4091e-06	0.000170943	ENSG00000102901	CENPT	centromere protein T [Source:HGNC Symbol;Acc:HGNC:25787]	16	-1	67828157	67847811	ENSG00000102901	80152	611510	protein_coding
ENSG00000130787	1952	1989	1972	2447	2198	2134	1468	1349	1490	2033.33	2108.47	1986.03	2354.16	2113.38	2032.38	1424.08	1401.56	1442.79	1877.35	0.0850941	0.0777813	1.09402	0.273947	0.76328	1877.35	-0.521511	0.0789099	-6.60893	3.87097e-11	7.73323e-09	1877.35	-0.606605	0.0786243	-7.71524	1.20759e-14	2.7348e-12	ENSG00000130787	HIP1R	huntingtin interacting protein 1 related [Source:HGNC Symbol;Acc:HGNC:18415]	12	1	122834453	122862961	ENSG00000130787	9026	605613	protein_coding
ENSG00000196526	653	927	883	1069	993	1048	709	615	656	680.206	982.683	889.284	1028.44	954.769	998.095	687.788	638.962	635.216	832.827	0.224293	0.114669	1.956	0.0504652	0.516564	832.827	-0.379238	0.116329	-3.26005	0.00111392	0.0172674	832.827	-0.603531	0.115571	-5.22219	1.7682e-07	7.9445e-06	ENSG00000196526	AFAP1	actin filament associated protein 1 [Source:HGNC Symbol;Acc:HGNC:24017]	4	-1	7758714	7939926	ENSG00000196526	60312	608252	protein_coding
ENSG00000148341	5534	4389	4362	5989	5119	5167	3361	3558	3430	5764.57	4652.64	4393.04	5761.76	4921.92	4920.95	3260.44	3696.63	3321.33	4521.48	0.0754082	0.100694	0.748885	0.453926	0.871686	4521.48	-0.527047	0.101056	-5.21538	1.83442e-07	1.4958e-05	4521.48	-0.602455	0.100968	-5.96677	2.41993e-09	1.96744e-07	ENSG00000148341	SH3GLB2	SH3 domain containing GRB2 like, endophilin B2 [Source:HGNC Symbol;Acc:HGNC:10834]	9	-1	129007036	129028331	ENSG00000148341	56904	609288	protein_coding
ENSG00000281398	321	188	217	246	212	199	137	134	148	334.374	199.293	218.544	236.666	203.838	189.524	132.901	139.221	143.311	199.741	-0.255757	0.179666	-1.42351	0.154587	0.669007	199.741	-0.856504	0.184618	-4.63933	3.49535e-06	0.000185108	199.741	-0.600746	0.185428	-3.23978	0.00119624	0.010039	ENSG00000281398	SNHG4	small nucleolar RNA host gene 4 [Source:HGNC Symbol;Acc:HGNC:32964]	5	1	139274102	139284899	ENSG00000281398	---	---	lncRNA
ENSG00000179832	1359	1530	1373	1909	1559	1445	1079	1008	1049	1415.62	1621.9	1382.77	1836.57	1498.98	1376.19	1046.72	1047.27	1015.76	1360.2	0.0922329	0.104156	0.885529	0.375871	0.829582	1360.2	-0.507218	0.105305	-4.81667	1.45976e-06	8.7378e-05	1360.2	-0.599451	0.104998	-5.70916	1.13535e-08	7.68535e-07	ENSG00000179832	MROH1	maestro heat like repeat family member 1 [Source:HGNC Symbol;Acc:HGNC:26958]	8	1	144148016	144261940	ENSG00000179832	727957	---	protein_coding
ENSG00000137834	389	440	411	534	477	477	307	322	320	405.207	466.43	413.925	513.739	458.635	454.286	297.815	334.546	309.861	406.049	0.150525	0.113046	1.33154	0.183012	0.701464	406.049	-0.448601	0.116505	-3.85049	0.000117883	0.00311922	406.049	-0.599127	0.1153	-5.19624	2.03357e-07	8.87722e-06	ENSG00000137834	SMAD6	SMAD family member 6 [Source:HGNC Symbol;Acc:HGNC:6772]	15	1	66702236	66782849	ENSG00000137834	4091	602931	protein_coding
ENSG00000196700	3564	3687	3390	4768	3944	4035	2801	2531	2828	3712.49	3908.47	3414.13	4587.09	3792.15	3842.86	2717.2	2629.62	2738.4	3482.49	0.147471	0.0855759	1.72328	0.0848381	0.58741	3482.49	-0.448594	0.086113	-5.20936	1.89489e-07	1.5295e-05	3482.49	-0.596065	0.0859257	-6.93698	4.00575e-12	6.15524e-10	ENSG00000196700	ZNF512B	zinc finger protein 512B [Source:HGNC Symbol;Acc:HGNC:29212]	20	-1	63956704	63969930	ENSG00000196700	57473	617886	protein_coding
ENSG00000171940	7187	9621	8770	10637	10706	8992	7086	6687	5605	7486.44	10198.9	8832.41	10233.4	10293.8	8563.81	6874	6947.55	5427.42	8317.53	0.133626	0.113213	1.18031	0.237876	0.741973	8317.53	-0.46221	0.113384	-4.07651	4.57169e-05	0.00149417	8317.53	-0.595836	0.113328	-5.25765	1.45909e-07	6.77351e-06	ENSG00000171940	ZNF217	zinc finger protein 217 [Source:HGNC Symbol;Acc:HGNC:13009]	20	-1	53567065	53609907	ENSG00000171940	7764	602967	protein_coding
ENSG00000099904	638	586	485	806	695	644	486	458	428	664.581	621.2	488.452	775.419	668.242	613.333	471.459	475.845	414.44	576.997	0.213769	0.125428	1.70432	0.0883221	0.593889	576.997	-0.381555	0.127589	-2.99049	0.00278529	0.0333942	576.997	-0.595324	0.126622	-4.70159	2.58147e-06	7.30514e-05	ENSG00000099904	ZDHHC8	zinc finger DHHC-type palmitoyltransferase 8 [Source:HGNC Symbol;Acc:HGNC:18474]	22	1	20129456	20148007	ENSG00000099904	29801	608784	protein_coding
ENSG00000204103	346	360	407	352	345	379	266	231	191	360.416	381.624	409.896	338.644	331.717	360.952	258.042	240.001	184.949	318.471	-0.159774	0.131189	-1.21789	0.223266	0.728079	318.471	-0.754981	0.13528	-5.58088	2.39307e-08	2.42063e-06	318.471	-0.595207	0.135512	-4.39229	1.12161e-05	0.000239039	ENSG00000204103	MAFB	MAF bZIP transcription factor B [Source:HGNC Symbol;Acc:HGNC:6408]	20	-1	40685848	40689236	ENSG00000204103	9935	608968	protein_coding
ENSG00000135473	1077	1072	1089	1217	1282	1224	809	830	741	1121.87	1136.39	1096.75	1170.82	1232.64	1165.71	784.796	862.34	717.523	1032.09	0.0893359	0.0871729	1.02481	0.305452	0.7839	1032.09	-0.505299	0.0889598	-5.68008	1.34628e-08	1.48388e-06	1032.09	-0.594635	0.0884874	-6.72	1.81725e-11	2.49321e-09	ENSG00000135473	PAN2	poly(A) specific ribonuclease subunit PAN2 [Source:HGNC Symbol;Acc:HGNC:20074]	12	-1	56316223	56334053	ENSG00000135473	9924	617447	protein_coding
ENSG00000169231	490	410	337	547	431	395	320	307	251	510.415	434.628	339.398	526.246	414.406	376.19	310.426	318.962	243.048	385.969	0.036319	0.157783	0.230183	0.81795	0.968079	385.969	-0.558158	0.160463	-3.47842	0.000504378	0.00955091	385.969	-0.594477	0.15995	-3.71664	0.000201889	0.00247979	ENSG00000169231	THBS3	thrombospondin 3 [Source:HGNC Symbol;Acc:HGNC:11787]	1	-1	155195588	155209051	ENSG00000169231	7059	188062	protein_coding
ENSG00000071894	4503	4326	3939	5480	4506	4606	3385	2938	3042	4690.61	4585.85	3967.03	5272.08	4332.52	4386.67	3283.72	3052.47	2945.62	4057.4	0.0793065	0.0919677	0.86233	0.388506	0.837526	4057.4	-0.512708	0.0924012	-5.54872	2.87774e-08	2.89258e-06	4057.4	-0.592015	0.0922916	-6.41462	1.41179e-10	1.60693e-08	ENSG00000071894	CPSF1	cleavage and polyadenylation specific factor 1 [Source:HGNC Symbol;Acc:HGNC:2324]	8	-1	144393229	144409335	ENSG00000071894	29894	606027	protein_coding
ENSG00000213906	196	215	183	236	208	173	148	108	141	204.166	227.915	184.302	227.046	199.992	164.762	143.572	112.208	136.533	177.833	-0.0582575	0.165536	-0.351932	0.724889	0.950566	177.833	-0.64956	0.171137	-3.79556	0.000147308	0.00363314	177.833	-0.591303	0.170761	-3.46275	0.000534684	0.00532811	ENSG00000213906	LTB4R2	leukotriene B4 receptor 2 [Source:HGNC Symbol;Acc:HGNC:19260]	14	1	24305734	24312053	ENSG00000213906	56413	605773	protein_coding
ENSG00000044446	519	590	533	700	640	617	450	418	390	540.623	625.44	536.793	673.44	615.36	587.619	436.537	434.287	377.644	536.416	0.140338	0.108633	1.29185	0.19641	0.709421	536.416	-0.447827	0.111321	-4.02285	5.7499e-05	0.0017945	536.416	-0.588165	0.110403	-5.32741	9.96207e-08	4.95395e-06	ENSG00000044446	PHKA2	phosphorylase kinase regulatory subunit alpha 2 [Source:HGNC Symbol;Acc:HGNC:8926]	X	-1	18892298	18984114	ENSG00000044446	5256	300798	protein_coding
ENSG00000163435	1658	1362	1349	1516	1407	1581	980	865	1056	1727.08	1443.81	1358.6	1458.48	1352.83	1505.71	950.68	898.703	1022.54	1302.05	-0.0691696	0.098065	-0.705345	0.480596	0.880583	1302.05	-0.65691	0.0993658	-6.61103	3.81647e-11	7.72086e-09	1302.05	-0.587741	0.0992952	-5.91913	3.23656e-09	2.57684e-07	ENSG00000163435	ELF3	E74 like ETS transcription factor 3 [Source:HGNC Symbol;Acc:HGNC:3318]	1	1	202007945	202017183	ENSG00000163435	1999	602191	protein_coding
ENSG00000166689	527	563	579	675	682	642	440	429	417	548.957	596.818	583.121	649.389	655.743	611.428	426.836	445.715	403.788	546.866	0.148652	0.0976512	1.52228	0.12794	0.639062	546.866	-0.438311	0.100564	-4.35854	1.30934e-05	0.000528432	546.866	-0.586964	0.0995328	-5.89719	3.69742e-09	2.88399e-07	ENSG00000166689	PLEKHA7	pleckstrin homology domain containing A7 [Source:HGNC Symbol;Acc:HGNC:27049]	11	-1	16777297	17014414	ENSG00000166689	144100	612686	protein_coding
ENSG00000182272	1090	921	845	1304	1091	979	767	669	739	1135.41	976.322	851.014	1254.52	1049	932.381	744.052	695.066	715.586	928.151	0.127391	0.118262	1.07719	0.281395	0.770587	928.151	-0.459086	0.119699	-3.83535	0.000125387	0.00325215	928.151	-0.586477	0.119232	-4.91878	8.70863e-07	2.92176e-05	ENSG00000182272	B4GALNT4	beta-1,4-N-acetyl-galactosaminyltransferase 4 [Source:HGNC Symbol;Acc:HGNC:26315]	11	1	369499	382117	ENSG00000182272	338707	618560	protein_coding
ENSG00000183935	109	141	132	129	126	160	73	89	105	113.541	149.47	132.939	124.105	121.149	152.381	70.8159	92.4677	101.673	117.616	0.00660534	0.193756	0.034091	0.972805	0.996665	117.616	-0.579793	0.200799	-2.88743	0.00388398	0.0419417	117.616	-0.586398	0.199724	-2.93605	0.00332424	0.021904	ENSG00000183935	HTR7P1	5-hydroxytryptamine receptor 7 pseudogene 1 [Source:HGNC Symbol;Acc:HGNC:30411]	12	1	13000420	13004830	ENSG00000183935	93164	---	transcribed_processed_pseudogene
ENSG00000186212	226	227	227	268	265	281	145	193	185	235.416	240.635	228.615	257.831	254.797	267.619	140.662	200.52	179.139	222.804	0.147209	0.144261	1.02043	0.307524	0.783978	222.804	-0.439124	0.149089	-2.94539	0.00322547	0.0373006	222.804	-0.586333	0.14739	-3.97811	6.94652e-05	0.0010475	ENSG00000186212	SOWAHB	sosondowah ankyrin repeat domain family member B [Source:HGNC Symbol;Acc:HGNC:32958]	4	-1	76894152	76898144	ENSG00000186212	345079	---	protein_coding
ENSG00000196547	2363	2495	2124	3231	2873	2621	2105	1816	1698	2461.45	2644.87	2139.12	3108.41	2762.39	2496.19	2042.02	1886.76	1644.2	2353.93	0.207758	0.104086	1.99601	0.0459327	0.502707	2353.93	-0.37852	0.104719	-3.61462	0.000300791	0.00633366	2353.93	-0.586278	0.104436	-5.61375	1.97992e-08	1.19307e-06	ENSG00000196547	MAN2A2	mannosidase alpha class 2A member 2 [Source:HGNC Symbol;Acc:HGNC:6825]	15	1	90902218	90922584	ENSG00000196547	4122	600988	protein_coding
ENSG00000162069	832	566	581	958	675	632	510	477	474	866.664	599.998	585.135	921.651	649.012	601.905	494.741	495.585	458.982	630.408	0.0825589	0.155307	0.531586	0.595013	0.913869	630.408	-0.501515	0.15693	-3.19579	0.00139446	0.0201869	630.408	-0.584074	0.156506	-3.73196	0.000189996	0.00235632	ENSG00000162069	BICDL2	BICD family like cargo adaptor 2 [Source:HGNC Symbol;Acc:HGNC:33584]	16	-1	3027682	3036944	ENSG00000162069	146439	617003	protein_coding
ENSG00000064607	1902	1755	1575	2432	2126	1886	1536	1364	1256	1981.24	1860.42	1586.21	2339.72	2044.15	1796.19	1490.04	1417.15	1216.21	1747.93	0.187346	0.110172	1.70048	0.0890401	0.593889	1747.93	-0.3965	0.110977	-3.5728	0.000353186	0.00723668	1747.93	-0.583846	0.110641	-5.27693	1.31363e-07	6.19177e-06	ENSG00000064607	SUGP2	SURP and G-patch domain containing 2 [Source:HGNC Symbol;Acc:HGNC:18641]	19	-1	18990888	19034023	ENSG00000064607	10147	607993	protein_coding
ENSG00000273047	233	152	133	179	136	145	108	96	93	242.708	161.13	133.947	172.208	130.764	138.095	104.769	99.7405	90.0535	141.491	-0.28548	0.205565	-1.38876	0.164906	0.679328	141.491	-0.868011	0.211528	-4.10352	4.06909e-05	0.0013778	141.491	-0.582531	0.212735	-2.73829	0.00617588	0.0348507	ENSG00000273047	AL121845.2	novel transcript, LIME1-SLC2A4RG readthrough	20	1	63738270	63740398	ENSG00000273047	---	---	protein_coding
ENSG00000169683	1396	1257	1118	1520	1373	1553	965	862	1047	1454.16	1332.51	1125.96	1462.33	1320.14	1479.05	936.128	895.586	1013.83	1224.41	0.123508	0.0998708	1.23668	0.216208	0.722506	1224.41	-0.458904	0.101152	-4.5368	5.71155e-06	0.00027412	1224.41	-0.582412	0.10074	-5.78135	7.41057e-09	5.34605e-07	ENSG00000169683	LRRC45	leucine rich repeat containing 45 [Source:HGNC Symbol;Acc:HGNC:28302]	17	1	82023305	82031151	ENSG00000169683	201255	---	protein_coding
ENSG00000213928	707	989	859	819	569	662	425	491	404	736.456	1048.41	865.113	787.925	547.093	630.476	412.285	510.131	391.2	658.787	-0.430958	0.144479	-2.98283	0.00285596	0.161671	658.787	-1.01308	0.146398	-6.92004	4.51531e-12	1.18301e-09	658.787	-0.582119	0.147083	-3.95775	7.56579e-05	0.00112433	ENSG00000213928	IRF9	interferon regulatory factor 9 [Source:HGNC Symbol;Acc:HGNC:6131]	14	1	24161265	24166565	ENSG00000213928	10379	147574	protein_coding
ENSG00000109046	1031	780	817	1042	953	784	620	595	580	1073.96	826.853	822.814	1002.46	916.309	746.666	601.45	618.183	561.624	796.702	-0.0311512	0.122701	-0.25388	0.799588	0.964696	796.702	-0.61276	0.124364	-4.92714	8.34425e-07	5.42105e-05	796.702	-0.581608	0.12419	-4.68322	2.82409e-06	7.79084e-05	ENSG00000109046	WSB1	WD repeat and SOCS box containing 1 [Source:HGNC Symbol;Acc:HGNC:19221]	17	1	27294076	27315926	ENSG00000109046	26118	610091	protein_coding
ENSG00000172575	431	347	443	497	445	453	282	331	287	448.957	367.844	446.153	478.143	427.867	431.428	273.563	343.897	277.907	388.418	0.0822041	0.125517	0.654926	0.512515	0.895039	388.418	-0.49806	0.128729	-3.86906	0.000109255	0.0029248	388.418	-0.580264	0.12789	-4.53721	5.70041e-06	0.000138377	ENSG00000172575	RASGRP1	RAS guanyl releasing protein 1 [Source:HGNC Symbol;Acc:HGNC:9878]	15	-1	38488103	38565575	ENSG00000172575	10125	603962	protein_coding
ENSG00000100726	2259	2102	2019	2668	2146	2527	1570	1510	1668	2353.12	2228.26	2033.37	2566.77	2063.38	2406.67	1523.03	1568.83	1615.15	2039.84	0.0893484	0.0905723	0.986487	0.323894	0.794951	2039.84	-0.490765	0.0914253	-5.36793	7.96439e-08	7.23221e-06	2039.84	-0.580113	0.0911924	-6.36142	1.99893e-10	2.19396e-08	ENSG00000100726	TELO2	telomere maintenance 2 [Source:HGNC Symbol;Acc:HGNC:29099]	16	1	1493344	1510457	ENSG00000100726	9894	611140	protein_coding
ENSG00000268104	2576	2831	3161	2910	3144	2984	1936	1766	2155	2683.33	3001.05	3183.5	2799.59	3022.96	2841.9	1878.08	1834.81	2086.72	2592.44	-0.0335617	0.0835421	-0.401733	0.68788	0.941603	2592.44	-0.612535	0.0842917	-7.26685	3.67969e-13	1.13094e-10	2592.44	-0.578974	0.0842151	-6.87494	6.20155e-12	9.34245e-10	ENSG00000268104	SLC6A14	solute carrier family 6 member 14 [Source:HGNC Symbol;Acc:HGNC:11047]	X	1	116436606	116461458	ENSG00000268104	11254	300444	protein_coding
ENSG00000103995	186	234	241	268	251	206	177	130	164	193.749	248.056	242.715	257.831	241.336	196.19	171.704	135.065	158.804	205.05	0.0224229	0.158845	0.141162	0.887742	0.978688	205.05	-0.554793	0.163686	-3.38938	0.000700503	0.0122623	205.05	-0.577216	0.162826	-3.54499	0.000392634	0.00415797	ENSG00000103995	CEP152	centrosomal protein 152 [Source:HGNC Symbol;Acc:HGNC:29298]	15	-1	48712928	48811146	ENSG00000103995	22995	613529	protein_coding
ENSG00000196123	439	359	323	518	409	360	322	284	230	457.29	380.564	325.299	498.346	393.253	342.857	312.366	295.066	222.713	358.639	0.0860767	0.160759	0.535439	0.592346	0.913638	358.639	-0.486692	0.163449	-2.97764	0.0029048	0.0345164	358.639	-0.572769	0.162719	-3.51999	0.000431559	0.00448905	ENSG00000196123	KIAA0895L	KIAA0895 like [Source:HGNC Symbol;Acc:HGNC:34408]	16	-1	67175599	67184040	ENSG00000196123	653319	---	protein_coding
ENSG00000214135	336	278	238	389	265	206	222	194	143	349.999	294.699	239.694	374.24	254.797	196.19	215.358	201.559	138.469	251.667	-0.0997069	0.205378	-0.48548	0.627336	0.925663	251.667	-0.671373	0.208523	-3.21966	0.00128344	0.0189926	251.667	-0.571666	0.208473	-2.74217	0.00610354	0.0345242	ENSG00000214135	AC132008.2	succinate dehydrogenase complex, subunit A, flavoprotein (Fp) (SDHA) pseudogene	3	-1	197578213	197627906	ENSG00000214135	220729	---	transcribed_unprocessed_pseudogene
ENSG00000101639	497	685	691	655	759	734	481	432	486	517.707	726.146	695.918	630.148	729.778	699.047	466.609	448.832	470.602	598.31	0.0860261	0.120505	0.71388	0.475301	0.8785	598.31	-0.484755	0.122647	-3.95245	7.73552e-05	0.00221955	598.31	-0.570781	0.122063	-4.67611	2.92371e-06	8.00815e-05	ENSG00000101639	CEP192	centrosomal protein 192 [Source:HGNC Symbol;Acc:HGNC:25515]	18	1	12991362	13125052	ENSG00000101639	55125	616426	protein_coding
ENSG00000064195	312	298	356	350	409	414	230	259	274	324.999	315.9	358.534	336.72	393.253	394.286	223.119	269.091	265.319	320.136	0.169415	0.126498	1.33926	0.180485	0.698413	320.136	-0.400911	0.130209	-3.07899	0.00207705	0.0270162	320.136	-0.570326	0.128732	-4.43035	9.40798e-06	0.00020593	ENSG00000064195	DLX3	distal-less homeobox 3 [Source:HGNC Symbol;Acc:HGNC:2916]	17	-1	49990005	49995224	ENSG00000064195	1747	600525	protein_coding
ENSG00000087157	707	658	676	864	766	672	499	527	471	736.456	697.525	680.811	831.218	736.509	640	484.071	547.534	456.077	645.578	0.0620279	0.11115	0.558057	0.576805	0.910919	645.578	-0.508116	0.113311	-4.48427	7.3164e-06	0.00033893	645.578	-0.570144	0.112798	-5.05458	4.31342e-07	1.65593e-05	ENSG00000087157	PGS1	phosphatidylglycerophosphate synthase 1 [Source:HGNC Symbol;Acc:HGNC:30029]	17	1	78378649	78425114	ENSG00000087157	9489	614942	protein_coding
ENSG00000176444	1656	1299	1210	1769	1344	1121	1022	922	813	1725	1377.03	1218.61	1701.88	1292.26	1067.62	991.423	957.924	787.242	1235.44	-0.0891171	0.216701	-0.411244	0.680893	0.93889	1235.44	-0.658876	0.217308	-3.03199	0.00242948	0.0301225	1235.44	-0.569759	0.21729	-2.62212	0.00873859	0.0449689	ENSG00000176444	CLK2	CDC like kinase 2 [Source:HGNC Symbol;Acc:HGNC:2069]	1	-1	155262868	155278491	ENSG00000176444	1196	602989	protein_coding
ENSG00000187741	1254	1332	1207	1616	1286	1458	938	892	1013	1306.25	1412.01	1215.59	1554.69	1236.49	1388.57	909.936	926.755	980.905	1214.58	0.0876824	0.0966357	0.90735	0.364222	0.819516	1214.58	-0.481191	0.0979492	-4.91265	8.98518e-07	5.74405e-05	1214.58	-0.568873	0.0975863	-5.82944	5.5615e-09	4.20975e-07	ENSG00000187741	FANCA	FA complementation group A [Source:HGNC Symbol;Acc:HGNC:3582]	16	-1	89737549	89816657	ENSG00000187741	2175	607139	protein_coding
ENSG00000213903	485	289	288	377	282	268	195	204	206	505.207	306.36	290.05	362.696	271.143	255.238	189.166	211.949	199.473	287.92	-0.309105	0.18452	-1.67518	0.0938988	0.601772	287.92	-0.875312	0.187731	-4.66259	3.12252e-06	0.000168319	287.92	-0.566208	0.188492	-3.00389	0.00266554	0.0184712	ENSG00000213903	LTB4R	leukotriene B4 receptor [Source:HGNC Symbol;Acc:HGNC:6713]	14	1	24311450	24318036	ENSG00000213903	1241	601531	protein_coding
ENSG00000172890	2776	2026	1911	2665	2292	2083	1708	1470	1422	2891.66	2147.7	1924.6	2563.88	2203.76	1983.81	1656.9	1527.28	1376.95	2030.73	-0.0446505	0.127486	-0.35024	0.726158	0.950924	2030.73	-0.610451	0.128101	-4.76538	1.88493e-06	0.000108363	2030.73	-0.5658	0.128046	-4.41874	9.92785e-06	0.000215468	ENSG00000172890	NADSYN1	NAD synthetase 1 [Source:HGNC Symbol;Acc:HGNC:29832]	11	1	71453109	71524107	ENSG00000172890	55191	608285	protein_coding
ENSG00000178814	278	265	238	283	243	301	166	185	189	289.583	280.918	239.694	272.262	233.644	286.667	161.033	192.208	183.012	237.669	-0.0310589	0.141629	-0.219297	0.826419	0.969555	237.669	-0.595628	0.146268	-4.07216	4.65785e-05	0.00150998	237.669	-0.564569	0.14577	-3.87302	0.000107494	0.0014894	ENSG00000178814	OPLAH	5-oxoprolinase, ATP-hydrolysing [Source:HGNC Symbol;Acc:HGNC:8149]	8	-1	144051266	144063965	ENSG00000178814	26873	614243	protein_coding
ENSG00000138658	164	167	173	201	194	151	111	118	128	170.833	177.031	174.231	193.374	186.531	143.809	107.679	122.598	123.945	155.559	0.00426591	0.164486	0.0259348	0.979309	0.997689	155.559	-0.560088	0.170518	-3.28463	0.00102115	0.0163364	155.559	-0.564354	0.169576	-3.32803	0.000874627	0.00788704	ENSG00000138658	ZGRF1	zinc finger GRF-type containing 1 [Source:HGNC Symbol;Acc:HGNC:25654]	4	-1	112539333	112636995	ENSG00000138658	55345	---	protein_coding
ENSG00000100359	725	639	610	820	792	684	527	455	523	755.206	677.383	614.341	788.887	761.508	651.428	511.233	472.728	506.43	637.683	0.105427	0.108248	0.973937	0.330088	0.799911	637.683	-0.457138	0.110439	-4.1393	3.48373e-05	0.00121818	637.683	-0.562565	0.109768	-5.12502	2.97513e-07	1.22892e-05	ENSG00000100359	SGSM3	small G protein signaling modulator 3 [Source:HGNC Symbol;Acc:HGNC:25228]	22	1	40370591	40410289	ENSG00000100359	27352	610440	protein_coding
ENSG00000064687	310	284	265	348	313	291	240	206	179	322.916	301.059	266.886	334.796	300.949	277.143	232.819	214.026	173.329	269.325	0.0355599	0.141542	0.251232	0.801635	0.965161	269.325	-0.522503	0.14553	-3.59035	0.00033024	0.00681898	269.325	-0.558063	0.144718	-3.85621	0.000115156	0.00156927	ENSG00000064687	ABCA7	ATP binding cassette subfamily A member 7 [Source:HGNC Symbol;Acc:HGNC:37]	19	1	1039997	1065572	ENSG00000064687	10347	605414	protein_coding
ENSG00000204149	147	129	118	166	119	117	91	87	86	153.125	136.749	118.84	159.702	114.418	111.429	88.2774	90.3898	83.2753	117.356	-0.0837739	0.193335	-0.433311	0.664789	0.936531	117.356	-0.641694	0.200219	-3.20496	0.0013508	0.0196975	117.356	-0.55792	0.199962	-2.79013	0.00526862	0.0308763	ENSG00000204149	AGAP6	ArfGAP with GTPase domain, ankyrin repeat and PH domain 6 [Source:HGNC Symbol;Acc:HGNC:23466]	10	1	49982190	50010499	ENSG00000204149	414189	---	protein_coding
ENSG00000171033	336	292	377	305	423	376	203	232	291	349.999	309.54	379.683	293.428	406.714	358.095	196.926	241.039	281.78	313.023	0.0257363	0.150948	0.170498	0.864619	0.977074	313.023	-0.530387	0.154173	-3.44022	0.000581248	0.0105563	313.023	-0.556123	0.153558	-3.62159	0.000292795	0.00329331	ENSG00000171033	PKIA	cAMP-dependent protein kinase inhibitor alpha [Source:HGNC Symbol;Acc:HGNC:9017]	8	1	78516340	78605267	ENSG00000171033	5569	606059	protein_coding
ENSG00000090238	1223	991	895	1132	1106	1024	723	714	710	1273.95	1050.53	901.369	1089.05	1063.42	975.238	701.369	741.82	687.505	942.695	-0.0443486	0.11144	-0.397959	0.690661	0.94245	942.695	-0.598322	0.112918	-5.29875	1.166e-07	1.00188e-05	942.695	-0.553974	0.112781	-4.91192	9.01867e-07	3.01919e-05	ENSG00000090238	YPEL3	yippee like 3 [Source:HGNC Symbol;Acc:HGNC:18327]	16	-1	30092314	30096915	ENSG00000090238	83719	609724	protein_coding
ENSG00000123485	668	766	735	808	831	853	621	434	592	695.831	812.012	740.231	777.343	799.006	812.381	602.42	450.91	573.244	695.931	0.0877107	0.109851	0.798453	0.424607	0.85679	695.931	-0.465593	0.111806	-4.16429	3.12324e-05	0.00110982	695.931	-0.553304	0.111249	-4.97354	6.57399e-07	2.3063e-05	ENSG00000123485	HJURP	Holliday junction recognition protein [Source:HGNC Symbol;Acc:HGNC:25444]	2	-1	233833416	233854566	ENSG00000123485	55355	612667	protein_coding
ENSG00000105357	6249	7563	6676	9085	7985	7799	5518	5156	5721	6509.36	8017.29	6723.51	8740.29	7677.58	7427.62	5352.91	5356.89	5539.74	6816.13	0.166286	0.087851	1.89282	0.0583814	0.537257	6816.13	-0.387011	0.0880979	-4.39296	1.11815e-05	0.000465372	6816.13	-0.553297	0.0879966	-6.28771	3.22186e-10	3.36783e-08	ENSG00000105357	MYH14	myosin heavy chain 14 [Source:HGNC Symbol;Acc:HGNC:23212]	19	1	50188186	50310542	ENSG00000105357	79784	608568	protein_coding
ENSG00000179348	370	404	405	443	429	489	268	290	339	385.416	428.267	407.882	426.192	412.483	465.714	259.982	301.299	328.26	379.499	0.0948183	0.118617	0.799363	0.42408	0.856354	379.499	-0.45763	0.12191	-3.75383	0.000174154	0.00412957	379.499	-0.552448	0.120938	-4.56802	4.92364e-06	0.000123527	ENSG00000179348	GATA2	GATA binding protein 2 [Source:HGNC Symbol;Acc:HGNC:4171]	3	-1	128479427	128493201	ENSG00000179348	2624	137295	protein_coding
ENSG00000170581	907	1026	917	1198	1116	1028	820	725	659	944.789	1087.63	923.526	1152.55	1073.03	979.047	795.467	753.248	638.121	927.49	0.116738	0.105216	1.10951	0.267212	0.759674	927.49	-0.434725	0.106735	-4.07294	4.64239e-05	0.00150998	927.49	-0.551463	0.106232	-5.19112	2.09035e-07	9.09926e-06	ENSG00000170581	STAT2	signal transducer and activator of transcription 2 [Source:HGNC Symbol;Acc:HGNC:11363]	12	-1	56341597	56360167	ENSG00000170581	6773	600556	protein_coding
ENSG00000148343	1029	937	921	1174	1055	1090	769	698	723	1071.87	993.283	927.554	1129.46	1014.38	1038.09	745.992	725.196	700.093	927.325	0.0886264	0.0897102	0.987919	0.323192	0.794383	927.325	-0.462732	0.0914985	-5.05727	4.25306e-07	3.13237e-05	927.325	-0.551359	0.0909852	-6.05988	1.36226e-09	1.18935e-07	ENSG00000148343	MIGA2	mitoguardin 2 [Source:HGNC Symbol;Acc:HGNC:23621]	9	1	129036621	129072082	ENSG00000148343	84895	616774	protein_coding
ENSG00000169660	653	541	466	740	621	638	403	440	478	680.206	573.497	469.316	711.923	597.091	607.619	390.943	457.144	462.856	550.066	0.15403	0.130239	1.18268	0.236938	0.741257	550.066	-0.39417	0.132276	-2.97991	0.00288329	0.0343118	550.066	-0.5482	0.131475	-4.1696	3.05131e-05	0.000540577	ENSG00000169660	HEXD	hexosaminidase D [Source:HGNC Symbol;Acc:HGNC:26307]	17	1	82418318	82442645	ENSG00000169660	284004	616864	protein_coding
ENSG00000184677	802	862	848	1062	1015	888	708	596	660	835.414	913.778	854.035	1021.71	975.922	845.714	686.817	619.222	639.089	821.3	0.127331	0.0968249	1.31506	0.188489	0.704699	821.3	-0.419997	0.098665	-4.2568	2.07371e-05	0.000787221	821.3	-0.547328	0.0980204	-5.58382	2.35296e-08	1.36953e-06	ENSG00000184677	ZBTB40	zinc finger and BTB domain containing 40 [Source:HGNC Symbol;Acc:HGNC:29045]	1	1	22428838	22531157	ENSG00000184677	9923	612106	protein_coding
ENSG00000272916	588	624	626	813	679	703	535	444	475	612.498	661.482	630.455	782.153	652.858	669.524	518.993	461.3	459.951	605.468	0.144191	0.104079	1.38541	0.165929	0.681669	605.468	-0.402643	0.106385	-3.78477	0.000153853	0.00377128	605.468	-0.546834	0.105515	-5.18253	2.18895e-07	9.42167e-06	ENSG00000272916	AC022400.5	novel transcript	10	-1	73796514	73811651	ENSG00000272916	---	---	protein_coding
ENSG00000213462	407	416	323	434	408	381	288	276	246	423.957	440.988	325.299	417.533	392.292	362.857	279.383	286.754	238.206	351.919	-0.0207382	0.133887	-0.154893	0.876906	0.978003	351.919	-0.565232	0.137086	-4.12318	3.73675e-05	0.00128432	351.919	-0.544494	0.136679	-3.98373	6.78426e-05	0.00102706	ENSG00000213462	ERV3-1	endogenous retrovirus group 3 member 1, envelope [Source:HGNC Symbol;Acc:HGNC:3454]	7	-1	64990356	65006743	ENSG00000213462	2086	131170	protein_coding
ENSG00000168970	496	429	371	507	444	407	295	296	310	516.665	454.769	373.64	487.763	426.906	387.619	286.174	307.533	300.178	393.472	-0.0462133	0.131616	-0.351121	0.725497	0.950566	393.472	-0.589267	0.134541	-4.37983	1.18771e-05	0.000485474	393.472	-0.543054	0.134274	-4.04437	5.24649e-05	0.000838021	ENSG00000168970	JMJD7-PLA2G4B	JMJD7-PLA2G4B readthrough [Source:HGNC Symbol;Acc:HGNC:34449]	15	1	41828095	41848155	ENSG00000168970	8681	---	protein_coding
ENSG00000108515	298	212	175	265	239	242	201	141	155	310.416	224.734	176.245	254.945	229.798	230.476	194.986	146.494	150.089	213.132	0.00838009	0.181523	0.0461655	0.963178	0.994296	213.132	-0.531769	0.185363	-2.86879	0.0041204	0.0436975	213.132	-0.540149	0.184706	-2.92437	0.0034515	0.0224348	ENSG00000108515	ENO3	enolase 3 [Source:HGNC Symbol;Acc:HGNC:3354]	17	1	4948092	4957131	ENSG00000108515	2027	131370	protein_coding
ENSG00000184465	499	490	444	561	499	414	363	338	280	519.79	519.433	447.16	539.714	479.788	394.286	352.139	351.17	271.129	430.512	-0.0720482	0.135237	-0.532757	0.594202	0.913869	430.512	-0.609462	0.137832	-4.42177	9.78978e-06	0.000428533	430.512	-0.537414	0.137688	-3.90314	9.49523e-05	0.00135851	ENSG00000184465	WDR27	WD repeat domain 27 [Source:HGNC Symbol;Acc:HGNC:21248]	6	-1	169457212	169702067	ENSG00000184465	253769	---	protein_coding
ENSG00000178338	178	166	158	183	154	161	116	112	104	185.416	175.971	159.124	176.057	148.071	153.333	112.529	116.364	100.705	147.508	-0.124153	0.162644	-0.763339	0.445261	0.869227	147.508	-0.659593	0.168944	-3.90421	9.45337e-05	0.00260489	147.508	-0.535441	0.169047	-3.16741	0.00153801	0.0121244	ENSG00000178338	ZNF354B	zinc finger protein 354B [Source:HGNC Symbol;Acc:HGNC:17197]	5	1	178859953	178888122	ENSG00000178338	117608	---	protein_coding
ENSG00000185485	291	253	242	315	265	229	186	191	162	303.124	268.197	243.722	303.048	254.797	218.095	180.435	198.442	156.867	236.303	-0.070751	0.153486	-0.460962	0.644826	0.930756	236.303	-0.606108	0.157618	-3.84541	0.00012035	0.00315834	236.303	-0.535357	0.15738	-3.40167	0.000669744	0.00643607	ENSG00000185485	SDHAP1	succinate dehydrogenase complex flavoprotein subunit A pseudogene 1 [Source:HGNC Symbol;Acc:HGNC:32455]	3	-1	195959748	195990318	ENSG00000185485	255812	---	transcribed_unprocessed_pseudogene
ENSG00000146094	178	128	129	166	121	150	112	83	97	185.416	135.689	129.918	159.702	116.341	142.857	108.649	86.234	93.9268	128.748	-0.106228	0.193289	-0.549582	0.582606	0.912074	128.748	-0.641568	0.199353	-3.21825	0.00128973	0.0190536	128.748	-0.53534	0.199303	-2.68606	0.0072301	0.0389575	ENSG00000146094	DOK3	docking protein 3 [Source:HGNC Symbol;Acc:HGNC:24583]	5	-1	177501907	177511274	ENSG00000146094	79930	611435	protein_coding
ENSG00000272030	170	124	132	143	153	160	92	98	115	177.083	131.448	132.939	137.574	147.109	152.381	89.2475	101.818	111.356	131.218	-0.0142091	0.179478	-0.0791694	0.936898	0.990276	131.218	-0.545646	0.185675	-2.93871	0.00329579	0.0377046	131.218	-0.531437	0.18481	-2.87559	0.00403271	0.0251999	ENSG00000272030	AL162258.2	novel transcript, antisense to S100A1 and CHTOP	1	-1	153631438	153634397	ENSG00000272030	---	---	lncRNA
ENSG00000166507	591	632	632	819	699	703	545	461	482	615.623	669.963	636.498	787.925	672.088	669.524	528.694	478.962	466.729	614.001	0.147919	0.102917	1.43727	0.150641	0.666214	614.001	-0.382257	0.105144	-3.63555	0.000277387	0.00594262	614.001	-0.530176	0.10426	-5.08513	3.67369e-07	1.47094e-05	ENSG00000166507	NDST2	N-deacetylase and N-sulfotransferase 2 [Source:HGNC Symbol;Acc:HGNC:7681]	10	-1	73801911	73811798	ENSG00000166507	8509	603268	protein_coding
ENSG00000237441	3078	2567	2257	3426	2880	2612	2143	1890	1952	3206.24	2721.19	2273.06	3296.01	2769.12	2487.62	2078.88	1963.64	1890.16	2520.66	0.0607593	0.115599	0.525607	0.599162	0.915716	2520.66	-0.466913	0.116094	-4.02184	5.77452e-05	0.00179549	2520.66	-0.527672	0.115966	-4.55022	5.35886e-06	0.000132174	ENSG00000237441	RGL2	ral guanine nucleotide dissociation stimulator like 2 [Source:HGNC Symbol;Acc:HGNC:9769]	6	-1	33291654	33298942	ENSG00000237441	5863	602306	protein_coding
ENSG00000103197	2147	2036	2034	2736	2155	2302	1698	1537	1592	2236.45	2158.3	2048.48	2632.19	2072.03	2192.38	1647.2	1596.89	1541.56	2013.94	0.098148	0.0910741	1.07767	0.28118	0.77041	2013.94	-0.429013	0.0918519	-4.67071	3.00167e-06	0.000163172	2013.94	-0.527161	0.0916042	-5.75477	8.67601e-09	6.0598e-07	ENSG00000103197	TSC2	TSC complex subunit 2 [Source:HGNC Symbol;Acc:HGNC:12363]	16	1	2047967	2089491	ENSG00000103197	7249	191092	protein_coding
ENSG00000085552	662	571	576	747	632	617	474	407	463	689.581	605.299	580.099	718.657	607.668	587.619	459.818	422.858	448.331	568.881	0.0297722	0.110166	0.270247	0.78697	0.962449	568.881	-0.493817	0.112451	-4.39139	1.12626e-05	0.000467531	568.881	-0.523589	0.11197	-4.67613	2.92336e-06	8.00815e-05	ENSG00000085552	IGSF9	immunoglobulin superfamily member 9 [Source:HGNC Symbol;Acc:HGNC:18132]	1	-1	159927039	159945613	ENSG00000085552	57549	609738	protein_coding
ENSG00000100650	4763	3674	3681	4406	3478	4648	2758	2352	3347	4961.44	3894.69	3707.2	4238.83	3344.1	4426.67	2675.48	2443.64	3240.96	3659.22	-0.064994	0.123586	-0.525901	0.598957	0.915716	3659.22	-0.587466	0.123913	-4.74095	2.12718e-06	0.000120555	3659.22	-0.522472	0.123891	-4.2172	2.47356e-05	0.000450341	ENSG00000100650	SRSF5	serine and arginine rich splicing factor 5 [Source:HGNC Symbol;Acc:HGNC:10787]	14	1	69726900	69772005	ENSG00000100650	6430	600914	protein_coding
ENSG00000010322	909	776	726	1015	809	777	612	556	585	946.872	822.613	731.167	976.489	777.853	740	593.69	577.664	566.466	748.09	-0.00347896	0.118053	-0.0294695	0.97649	0.997127	748.09	-0.524785	0.119687	-4.38464	1.16176e-05	0.000477306	748.09	-0.521306	0.119425	-4.36513	1.27045e-05	0.000263451	ENSG00000010322	NISCH	nischarin [Source:HGNC Symbol;Acc:HGNC:18006]	3	1	52455118	52493068	ENSG00000010322	11188	615507	protein_coding
ENSG00000185246	593	533	530	627	569	474	409	306	414	617.707	565.016	533.772	603.21	547.093	451.428	396.763	317.923	400.883	492.644	-0.0997954	0.126299	-0.790149	0.429441	0.858708	492.644	-0.620479	0.128669	-4.8223	1.41913e-06	8.5265e-05	492.644	-0.520683	0.128627	-4.04802	5.16527e-05	0.000825906	ENSG00000185246	PRPF39	pre-mRNA processing factor 39 [Source:HGNC Symbol;Acc:HGNC:20314]	14	1	45084107	45116282	ENSG00000185246	55015	614907	protein_coding
ENSG00000115290	271	225	259	247	309	273	168	189	202	282.291	238.515	260.843	237.628	297.103	260	162.974	196.364	195.6	236.813	0.0237351	0.142574	0.166476	0.867782	0.977074	236.813	-0.495051	0.146763	-3.37314	0.000743175	0.0129102	236.813	-0.518786	0.145915	-3.55539	0.00037742	0.00403376	ENSG00000115290	GRB14	growth factor receptor bound protein 14 [Source:HGNC Symbol;Acc:HGNC:4565]	2	-1	164492417	164621482	ENSG00000115290	2888	601524	protein_coding
ENSG00000114859	289	269	239	338	293	309	208	213	213	301.041	285.158	240.701	325.176	281.719	294.286	201.777	221.299	206.252	261.934	0.124741	0.133788	0.932382	0.351139	0.811172	261.934	-0.393847	0.137723	-2.85971	0.00424026	0.0444992	261.934	-0.518589	0.136281	-3.8053	0.000141633	0.00185062	ENSG00000114859	CLCN2	chloride voltage-gated channel 2 [Source:HGNC Symbol;Acc:HGNC:2020]	3	-1	184346185	184361650	ENSG00000114859	1181	600570	protein_coding
ENSG00000087266	927	902	875	1140	1021	1055	793	676	703	965.622	956.181	881.227	1096.75	981.691	1004.76	769.274	702.339	680.727	893.174	0.137626	0.0907219	1.51701	0.129263	0.639062	893.174	-0.380732	0.0924268	-4.11928	3.80056e-05	0.00130058	893.174	-0.518358	0.0917624	-5.64892	1.6146e-08	1.02946e-06	ENSG00000087266	SH3BP2	SH3 domain binding protein 2 [Source:HGNC Symbol;Acc:HGNC:10825]	4	1	2793071	2841098	ENSG00000087266	6452	602104	protein_coding
ENSG00000116106	1002	1104	1197	1192	1062	968	737	693	747	1043.75	1170.31	1205.52	1146.77	1021.11	921.904	714.95	720.002	723.333	963.073	-0.146474	0.0972161	-1.50668	0.131892	0.639756	963.073	-0.664032	0.0988031	-6.72076	1.80782e-11	3.95789e-09	963.073	-0.517558	0.0988797	-5.23422	1.65682e-07	7.50994e-06	ENSG00000116106	EPHA4	EPH receptor A4 [Source:HGNC Symbol;Acc:HGNC:3388]	2	-1	221418027	221574202	ENSG00000116106	2043	602188	protein_coding
ENSG00000184292	5817	5375	5153	5858	5517	5332	3563	3688	4038	6059.36	5697.86	5189.67	5635.73	5304.59	5078.09	3456.4	3831.7	3910.06	4907.05	-0.0812434	0.0800228	-1.01525	0.309985	0.784652	4907.05	-0.597752	0.0803962	-7.43508	1.04506e-13	3.63092e-11	4907.05	-0.516509	0.0803793	-6.42589	1.31101e-10	1.50336e-08	ENSG00000184292	TACSTD2	tumor associated calcium signal transducer 2 [Source:HGNC Symbol;Acc:HGNC:11530]	1	-1	58575433	58577252	ENSG00000184292	4070	137290	protein_coding
ENSG00000148737	628	743	710	725	654	823	507	502	479	654.165	787.63	715.053	697.492	628.821	783.809	491.831	521.56	463.824	638.243	-0.0313644	0.109251	-0.287084	0.774048	0.959588	638.243	-0.546336	0.111305	-4.90846	9.17932e-07	5.82158e-05	638.243	-0.514972	0.11106	-4.63689	3.53692e-06	9.38659e-05	ENSG00000148737	TCF7L2	transcription factor 7 like 2 [Source:HGNC Symbol;Acc:HGNC:11641]	10	1	112950247	113167678	ENSG00000148737	6934	602228	protein_coding
ENSG00000182158	1269	1508	1658	1723	1695	1818	1211	1177	1154	1321.87	1598.58	1669.8	1657.63	1629.74	1731.43	1174.77	1222.86	1117.44	1458.23	0.128664	0.0923168	1.39372	0.163401	0.678619	1458.23	-0.385339	0.0933407	-4.12831	3.6544e-05	0.00126417	1458.23	-0.514003	0.0929528	-5.52972	3.20734e-08	1.79869e-06	ENSG00000182158	CREB3L2	cAMP responsive element binding protein 3 like 2 [Source:HGNC Symbol;Acc:HGNC:23720]	7	-1	137874979	138002086	ENSG00000182158	64764	608834	protein_coding
ENSG00000132424	1371	1272	1051	1494	1327	1125	952	896	823	1428.12	1348.41	1058.48	1437.31	1275.91	1071.43	923.517	930.911	796.925	1141.22	-0.0188749	0.121538	-0.155301	0.876584	0.978003	1141.22	-0.532445	0.12257	-4.34402	1.39898e-05	0.000558962	1141.22	-0.51357	0.122426	-4.19496	2.72925e-05	0.000492227	ENSG00000132424	PNISR	PNN interacting serine and arginine rich protein [Source:HGNC Symbol;Acc:HGNC:21222]	6	-1	99398050	99425331	ENSG00000132424	25957	616653	protein_coding
ENSG00000188157	9458	10833	9557	12845	10971	11529	8069	7232	8674	9852.06	11483.7	9625.01	12357.6	10548.6	10980	7827.59	7513.78	8399.18	9843.06	0.130294	0.0858543	1.51762	0.129111	0.639062	9843.06	-0.383009	0.0860179	-4.45267	8.48094e-06	0.000383039	9843.06	-0.513303	0.0859552	-5.97175	2.3472e-09	1.93265e-07	ENSG00000188157	AGRN	agrin [Source:HGNC Symbol;Acc:HGNC:329]	1	1	1020120	1056118	ENSG00000188157	375790	103320	protein_coding
ENSG00000164309	197	255	247	223	249	264	183	153	163	205.208	270.317	248.758	214.539	239.413	251.428	177.525	158.961	157.836	213.776	-0.0379181	0.147297	-0.257426	0.79685	0.964223	213.776	-0.550569	0.151802	-3.62689	0.00028686	0.00608844	213.776	-0.512651	0.151309	-3.3881	0.000703784	0.00665596	ENSG00000164309	CMYA5	cardiomyopathy associated 5 [Source:HGNC Symbol;Acc:HGNC:14305]	5	1	79689836	79800240	ENSG00000164309	202333	612193	protein_coding
ENSG00000274810	494	455	432	512	507	440	317	311	362	514.582	482.331	435.074	492.574	487.48	419.047	307.516	323.118	350.531	423.584	-0.0332811	0.11554	-0.288049	0.773309	0.959588	423.584	-0.544979	0.118438	-4.60138	4.19705e-06	0.000210607	423.584	-0.511698	0.118099	-4.33278	1.47237e-05	0.000295744	ENSG00000274810	NPHP3-ACAD11	NPHP3-ACAD11 readthrough (NMD candidate) [Source:HGNC Symbol;Acc:HGNC:48351]	3	-1	132558142	132722459	ENSG00000274810	---	---	protein_coding
ENSG00000183718	192	165	169	225	152	157	130	123	109	199.999	174.911	170.203	216.463	146.148	149.524	126.111	127.792	105.547	157.411	-0.0900161	0.17948	-0.501539	0.615992	0.923748	157.411	-0.601334	0.184565	-3.25812	0.00112153	0.0173123	157.411	-0.511318	0.184401	-2.77286	0.00555666	0.0321596	ENSG00000183718	TRIM52	tripartite motif containing 52 [Source:HGNC Symbol;Acc:HGNC:19024]	5	-1	181254417	181261139	ENSG00000183718	84851	---	protein_coding
ENSG00000039319	515	605	630	648	750	598	488	386	484	536.457	641.341	634.484	623.413	721.125	569.524	473.4	401.04	468.665	563.272	0.0787077	0.117421	0.670303	0.502665	0.890651	563.272	-0.431548	0.119508	-3.61105	0.000304957	0.0063877	563.272	-0.510256	0.118889	-4.29188	1.77169e-05	0.000342438	ENSG00000039319	ZFYVE16	zinc finger FYVE-type containing 16 [Source:HGNC Symbol;Acc:HGNC:20756]	5	1	80408013	80483379	ENSG00000039319	9765	608880	protein_coding
ENSG00000113532	1407	1205	1605	1258	1599	1588	927	950	1143	1465.62	1277.38	1616.42	1210.27	1537.44	1512.38	899.265	987.015	1106.79	1290.29	-0.0334498	0.112789	-0.29657	0.766795	0.959588	1290.29	-0.542686	0.113768	-4.77013	1.84107e-06	0.000106224	1290.29	-0.509236	0.113652	-4.48067	7.441e-06	0.000171165	ENSG00000113532	ST8SIA4	ST8 alpha-N-acetyl-neuraminide alpha-2,8-sialyltransferase 4 [Source:HGNC Symbol;Acc:HGNC:10871]	5	-1	100806933	100903282	ENSG00000113532	7903	602547	protein_coding
ENSG00000122861	234	204	186	263	220	188	127	155	174	243.749	216.254	187.324	253.021	211.53	179.048	123.2	161.039	168.487	193.739	-0.00801941	0.170709	-0.0469771	0.962531	0.994291	193.739	-0.515976	0.17494	-2.94944	0.00318353	0.0369492	193.739	-0.507957	0.174276	-2.91468	0.00356059	0.0229016	ENSG00000122861	PLAU	plasminogen activator, urokinase [Source:HGNC Symbol;Acc:HGNC:9052]	10	1	73909177	73917496	ENSG00000122861	5328	191840	protein_coding
ENSG00000181744	319	292	367	340	391	330	256	230	236	332.291	309.54	369.612	327.1	375.946	314.286	248.341	238.962	228.523	304.955	0.00770248	0.126433	0.0609216	0.951422	0.992842	304.955	-0.499356	0.130033	-3.84023	0.000122921	0.00320736	304.955	-0.507058	0.129378	-3.91921	8.88407e-05	0.00128907	ENSG00000181744	DIPK2A	divergent protein kinase domain 2A [Source:HGNC Symbol;Acc:HGNC:28490]	3	1	143971823	144048719	ENSG00000181744	205428	612200	protein_coding
ENSG00000175455	755	692	602	796	726	618	542	463	452	786.456	733.567	606.284	765.798	698.049	588.571	525.784	481.04	437.679	624.803	-0.0507608	0.122901	-0.413023	0.67959	0.938492	624.803	-0.557433	0.124748	-4.46847	7.87802e-06	0.000360764	624.803	-0.506673	0.124578	-4.0671	4.76013e-05	0.000776477	ENSG00000175455	CCDC14	coiled-coil domain containing 14 [Source:HGNC Symbol;Acc:HGNC:25766]	3	-1	123897305	123961408	ENSG00000175455	64770	617147	protein_coding
ENSG00000140534	889	1231	1238	1206	1253	1379	867	823	924	926.039	1304.94	1246.81	1160.24	1204.76	1313.33	841.06	855.067	894.725	1083	0.080896	0.111953	0.722589	0.469932	0.875851	1083	-0.424715	0.113085	-3.75572	0.000172844	0.0041107	1083	-0.505611	0.112741	-4.48473	7.3008e-06	0.000169196	ENSG00000140534	TICRR	TOPBP1 interacting checkpoint and replication regulator [Source:HGNC Symbol;Acc:HGNC:28704]	15	1	89575469	89631056	ENSG00000140534	90381	613298	protein_coding
ENSG00000166801	529	518	507	648	574	530	406	392	398	551.04	549.115	510.608	623.413	551.901	504.762	393.853	407.274	385.39	497.484	0.060906	0.107526	0.566429	0.571102	0.910276	497.484	-0.441068	0.110068	-4.00723	6.14343e-05	0.00188093	497.484	-0.501974	0.109378	-4.58935	4.44624e-06	0.000114058	ENSG00000166801	FAM111A	family with sequence similarity 111 member A [Source:HGNC Symbol;Acc:HGNC:24725]	11	1	59142748	59155039	ENSG00000166801	63901	615292	protein_coding
ENSG00000099326	341	302	283	402	298	291	241	216	220	355.207	320.14	285.014	386.747	286.527	277.143	233.79	224.416	213.03	286.89	-0.0147731	0.145901	-0.101254	0.919349	0.986412	286.89	-0.516426	0.149212	-3.46103	0.000538104	0.00998837	286.89	-0.501653	0.148719	-3.37316	0.000743111	0.00695834	ENSG00000099326	MZF1	myeloid zinc finger 1 [Source:HGNC Symbol;Acc:HGNC:13108]	19	-1	58561931	58573575	ENSG00000099326	7593	194550	protein_coding
ENSG00000185986	253	174	170	209	190	173	133	122	136	263.541	184.452	171.21	201.07	182.685	164.762	129.021	126.754	131.691	172.798	-0.174564	0.174173	-1.00224	0.316225	0.787646	172.798	-0.675718	0.178961	-3.77579	0.0001595	0.00385648	172.798	-0.501154	0.17939	-2.79366	0.00521158	0.0306472	ENSG00000185986	SDHAP3	succinate dehydrogenase complex flavoprotein subunit A pseudogene 3 [Source:HGNC Symbol;Acc:HGNC:18781]	5	-1	1567495	1594620	ENSG00000185986	---	---	transcribed_unprocessed_pseudogene
ENSG00000094631	794	805	750	944	921	880	676	605	595	827.081	853.355	755.338	908.183	885.541	838.095	655.775	628.573	576.149	769.788	0.111955	0.0933077	1.19984	0.2302	0.733191	769.788	-0.388502	0.0951748	-4.08199	4.46525e-05	0.00147141	769.788	-0.500457	0.0945029	-5.29568	1.18575e-07	5.72962e-06	ENSG00000094631	HDAC6	histone deacetylase 6 [Source:HGNC Symbol;Acc:HGNC:14064]	X	1	48801377	48824982	ENSG00000094631	10013	300272	protein_coding
ENSG00000122678	467	357	367	514	417	396	330	286	293	486.457	378.444	369.612	494.498	400.945	377.143	320.127	297.143	283.717	378.676	0.0439042	0.136815	0.320901	0.748285	0.954044	378.676	-0.454117	0.139436	-3.25681	0.00112672	0.0173123	378.676	-0.498021	0.138792	-3.58826	0.000332896	0.00365117	ENSG00000122678	POLM	DNA polymerase mu [Source:HGNC Symbol;Acc:HGNC:9185]	7	-1	44072062	44082530	ENSG00000122678	27434	606344	protein_coding
ENSG00000162601	306	282	340	330	351	328	256	215	221	318.749	298.939	342.42	317.479	337.486	312.381	248.341	223.377	213.998	290.352	0.0103106	0.123903	0.0832152	0.93368	0.989774	290.352	-0.485827	0.127671	-3.8053	0.000141634	0.00352036	290.352	-0.496138	0.126953	-3.90803	9.30527e-05	0.00133506	ENSG00000162601	MYSM1	Myb like, SWIRM and MPN domains 1 [Source:HGNC Symbol;Acc:HGNC:29401]	1	-1	58643440	58700077	ENSG00000162601	114803	612176	protein_coding
ENSG00000130827	3596	3096	2657	4155	3105	2893	2492	2306	2167	3745.82	3281.97	2675.91	3997.35	2985.46	2755.24	2417.44	2395.85	2098.34	2928.15	0.00515683	0.127604	0.0404127	0.967764	0.995476	2928.15	-0.48948	0.127972	-3.82491	0.000130822	0.00334981	2928.15	-0.494637	0.127904	-3.86726	0.000110067	0.00151957	ENSG00000130827	PLXNA3	plexin A3 [Source:HGNC Symbol;Acc:HGNC:9101]	X	1	154458281	154477779	ENSG00000130827	55558	300022	protein_coding
ENSG00000215041	981	969	986	1212	1058	1069	810	677	809	1021.87	1027.21	993.017	1166.01	1017.27	1018.09	785.766	703.378	783.369	946.22	0.0736668	0.090272	0.816054	0.414469	0.850698	946.22	-0.420195	0.0918379	-4.57539	4.75323e-06	0.000235189	946.22	-0.493862	0.0913701	-5.40507	6.47827e-08	3.38589e-06	ENSG00000215041	NEURL4	neuralized E3 ubiquitin protein ligase 4 [Source:HGNC Symbol;Acc:HGNC:34410]	17	-1	7315628	7329393	ENSG00000215041	84461	615865	protein_coding
ENSG00000150457	676	760	718	813	810	810	548	529	594	704.165	805.651	723.11	782.153	778.815	771.428	531.604	549.612	575.18	691.302	0.0631271	0.0927056	0.680941	0.495909	0.886905	691.302	-0.43058	0.094792	-4.54236	5.56277e-06	0.00026808	691.302	-0.493707	0.0942071	-5.24065	1.6001e-07	7.31759e-06	ENSG00000150457	LATS2	large tumor suppressor kinase 2 [Source:HGNC Symbol;Acc:HGNC:6515]	13	-1	20973036	21061586	ENSG00000150457	26524	604861	protein_coding
ENSG00000172551	488	453	494	460	506	478	347	330	314	508.332	480.211	497.516	442.547	486.519	455.238	336.618	342.858	304.052	428.21	-0.102428	0.106103	-0.965368	0.33436	0.801752	428.21	-0.596066	0.109164	-5.46031	4.75315e-08	4.49496e-06	428.21	-0.493638	0.109119	-4.52386	6.07211e-06	0.000145333	ENSG00000172551	MUCL1	mucin like 1 [Source:HGNC Symbol;Acc:HGNC:30588]	12	1	54830518	54896008	ENSG00000172551	118430	610857	protein_coding
ENSG00000130590	448	382	323	496	429	370	303	292	296	466.665	404.946	325.299	477.181	412.483	352.381	293.935	303.377	286.622	369.21	0.0538365	0.141798	0.37967	0.70419	0.945335	369.21	-0.436974	0.144349	-3.0272	0.00246834	0.0305097	369.21	-0.490811	0.143669	-3.41626	0.000634874	0.00617045	ENSG00000130590	SAMD10	sterile alpha motif domain containing 10 [Source:HGNC Symbol;Acc:HGNC:16129]	20	-1	63974116	63980008	ENSG00000130590	140700	---	protein_coding
ENSG00000145214	683	650	595	810	697	641	501	517	458	711.456	689.044	599.234	779.267	670.165	610.476	486.011	537.144	443.489	614.032	0.0429967	0.115892	0.371006	0.710633	0.946304	614.032	-0.447652	0.117776	-3.80088	0.000144181	0.00356703	614.032	-0.490649	0.117308	-4.18258	2.88217e-05	0.000516171	ENSG00000145214	DGKQ	diacylglycerol kinase theta [Source:HGNC Symbol;Acc:HGNC:2856]	4	-1	958887	986895	ENSG00000145214	1609	601207	protein_coding
ENSG00000138002	286	311	317	397	326	304	270	227	210	297.916	329.681	319.256	381.937	313.449	289.524	261.922	235.845	203.347	292.542	0.0567713	0.139091	0.40816	0.683157	0.939483	292.542	-0.433565	0.142358	-3.04559	0.00232221	0.0292002	292.542	-0.490337	0.141471	-3.46598	0.000528298	0.00528849	ENSG00000138002	IFT172	intraflagellar transport 172 [Source:HGNC Symbol;Acc:HGNC:30391]	2	-1	27444377	27489805	ENSG00000138002	26160	607386	protein_coding
ENSG00000273025	197	222	217	259	213	228	156	162	164	205.208	235.335	218.544	249.173	204.799	217.143	151.333	168.312	158.804	200.961	0.0262555	0.144614	0.181555	0.855932	0.976888	200.961	-0.462573	0.149191	-3.10055	0.00193163	0.025769	200.961	-0.488828	0.148184	-3.29879	0.000971011	0.00855624	ENSG00000273025	AC009690.3	novel transcript	15	-1	72266746	72319946	ENSG00000273025	---	---	protein_coding
ENSG00000141577	1007	1030	984	1179	1023	1160	752	743	822	1048.96	1091.87	991.003	1134.27	983.614	1104.76	729.501	771.95	795.957	961.32	0.041462	0.0896091	0.462698	0.643581	0.930201	961.32	-0.446842	0.0911571	-4.90189	9.4918e-07	5.99597e-05	961.32	-0.488304	0.0907745	-5.37931	7.47719e-08	3.82982e-06	ENSG00000141577	CEP131	centrosomal protein 131 [Source:HGNC Symbol;Acc:HGNC:29511]	17	-1	81189593	81222999	ENSG00000141577	22994	613479	protein_coding
ENSG00000232442	229	166	161	176	159	156	117	102	120	238.541	175.971	162.146	169.322	152.878	148.571	113.5	105.974	116.198	153.678	-0.292306	0.173797	-1.68188	0.0925921	0.59822	153.678	-0.779574	0.179208	-4.3501	1.36074e-05	0.000545046	153.678	-0.487269	0.180591	-2.69819	0.00697176	0.0378678	ENSG00000232442	MHENCR	melanoma highly expressed competing endogenous lncRNA for miR-425 and miR-489 [Source:HGNC Symbol;Acc:HGNC:53110]	20	1	63627227	63628824	ENSG00000232442	100505771	---	lncRNA
ENSG00000114770	2759	2195	2412	2474	2279	2349	1657	1544	1701	2873.95	2326.85	2429.17	2380.13	2191.26	2237.14	1607.42	1604.16	1647.11	2144.13	-0.164339	0.0861259	-1.90813	0.0563745	0.530612	2144.13	-0.651072	0.086889	-7.49315	6.72398e-14	2.38806e-11	2144.13	-0.486733	0.0869487	-5.59793	2.16925e-08	1.28202e-06	ENSG00000114770	ABCC5	ATP binding cassette subfamily C member 5 [Source:HGNC Symbol;Acc:HGNC:56]	3	-1	183919934	184017939	ENSG00000114770	10057	605251	protein_coding
ENSG00000106479	349	363	300	408	369	300	275	246	223	363.541	384.805	302.135	392.52	354.793	285.714	266.772	255.585	215.935	313.533	-0.0237256	0.144336	-0.164377	0.869434	0.977644	313.533	-0.508533	0.147306	-3.45222	0.000555995	0.010216	313.533	-0.484807	0.146891	-3.30046	0.000965252	0.00852333	ENSG00000106479	ZNF862	zinc finger protein 862 [Source:HGNC Symbol;Acc:HGNC:34519]	7	1	149838375	149867479	ENSG00000106479	643641	---	protein_coding
ENSG00000198169	433	404	419	509	499	438	379	330	290	451.04	428.267	421.982	489.687	479.788	417.143	367.661	342.858	280.812	408.804	0.0916102	0.121164	0.756084	0.449599	0.870809	408.804	-0.392795	0.123795	-3.17293	0.00150907	0.0213795	408.804	-0.484405	0.12291	-3.94113	8.11002e-05	0.00119024	ENSG00000198169	ZNF251	zinc finger protein 251 [Source:HGNC Symbol;Acc:HGNC:13045]	8	-1	144720907	144756417	ENSG00000198169	90987	---	protein_coding
ENSG00000171219	1890	1900	1647	2381	1969	1876	1522	1269	1526	1968.74	2014.13	1658.72	2290.66	1893.19	1786.67	1476.46	1318.44	1477.65	1764.96	0.0818986	0.103659	0.79008	0.429481	0.858708	1764.96	-0.400605	0.104376	-3.83811	0.000123987	0.00322204	1764.96	-0.482503	0.104145	-4.63301	3.60387e-06	9.54778e-05	ENSG00000171219	CDC42BPG	CDC42 binding protein kinase gamma [Source:HGNC Symbol;Acc:HGNC:29829]	11	-1	64823052	64844653	ENSG00000171219	55561	613991	protein_coding
ENSG00000142627	833	1072	1003	1192	1078	1099	717	732	886	867.706	1136.39	1010.14	1146.77	1036.5	1046.67	695.548	760.521	857.929	950.908	0.0998211	0.108754	0.917865	0.358689	0.815362	950.908	-0.381199	0.110009	-3.46515	0.000529927	0.00988079	950.908	-0.481021	0.109564	-4.39032	1.13182e-05	0.000240548	ENSG00000142627	EPHA2	EPH receptor A2 [Source:HGNC Symbol;Acc:HGNC:3386]	1	-1	16124337	16156069	ENSG00000142627	1969	176946	protein_coding
ENSG00000179344	1158	907	894	1244	1044	1014	787	785	713	1206.25	961.481	900.362	1196.8	1003.81	965.714	763.454	815.586	690.41	944.873	0.0455696	0.117652	0.387326	0.698515	0.943967	944.873	-0.435195	0.118836	-3.66214	0.000250116	0.00552885	944.873	-0.480765	0.118529	-4.05608	4.99023e-05	0.000804018	ENSG00000179344	HLA-DQB1	major histocompatibility complex, class II, DQ beta 1 [Source:HGNC Symbol;Acc:HGNC:4944]	6	-1	32659467	32668383	ENSG00000179344	3119	604305	protein_coding
ENSG00000178188	1135	1011	905	1223	1071	1063	809	787	731	1182.29	1071.73	911.441	1176.6	1029.77	1012.38	784.796	817.664	707.84	966.056	0.0243295	0.10662	0.228188	0.8195	0.968693	966.056	-0.454377	0.107899	-4.21115	2.54076e-05	0.000927088	966.056	-0.478707	0.107613	-4.44841	8.65083e-06	0.00019154	ENSG00000178188	SH2B1	SH2B adaptor protein 1 [Source:HGNC Symbol;Acc:HGNC:30417]	16	1	28846600	28874212	ENSG00000178188	25970	608937	protein_coding
ENSG00000128641	4359	4430	4831	5724	4671	4847	3560	3284	3741	4540.61	4696.1	4865.38	5506.82	4491.17	4616.19	3453.49	3411.96	3622.47	4356.02	0.0514222	0.0824949	0.623338	0.533063	0.901562	4356.02	-0.427159	0.0828603	-5.15517	2.53396e-07	1.98519e-05	4356.02	-0.478581	0.0827612	-5.78268	7.35209e-09	5.32888e-07	ENSG00000128641	MYO1B	myosin IB [Source:HGNC Symbol;Acc:HGNC:7596]	2	1	191245185	191425389	ENSG00000128641	4430	606537	protein_coding
ENSG00000108799	369	314	316	448	355	328	268	278	238	384.374	332.861	318.249	431.002	341.332	312.381	259.982	288.832	230.459	322.164	0.0670802	0.142445	0.470919	0.637698	0.929317	322.164	-0.410844	0.145268	-2.82818	0.00468134	0.0480522	322.164	-0.477924	0.144428	-3.30909	0.000935993	0.00832319	ENSG00000108799	EZH1	enhancer of zeste 1 polycomb repressive complex 2 subunit [Source:HGNC Symbol;Acc:HGNC:3526]	17	-1	42700275	42745049	ENSG00000108799	2145	601674	protein_coding
ENSG00000136147	202	182	220	210	190	208	164	117	142	210.416	192.932	221.566	202.032	182.685	198.095	159.093	121.559	137.501	180.653	-0.101094	0.152255	-0.663981	0.506702	0.892237	180.653	-0.578529	0.157132	-3.68179	0.000231601	0.00521812	180.653	-0.477434	0.157048	-3.04004	0.00236544	0.0169452	ENSG00000136147	PHF11	PHD finger protein 11 [Source:HGNC Symbol;Acc:HGNC:17024]	13	1	49495610	49528981	ENSG00000136147	51131	607796	protein_coding
ENSG00000139880	872	881	719	1084	901	808	676	678	583	908.331	933.92	724.117	1042.87	866.311	769.524	655.775	704.417	564.529	796.644	0.0620849	0.1263	0.491565	0.623027	0.925075	796.644	-0.415175	0.127594	-3.25387	0.00113844	0.017411	796.644	-0.47726	0.127219	-3.75149	0.000175784	0.0022144	ENSG00000139880	CDH24	cadherin 24 [Source:HGNC Symbol;Acc:HGNC:14265]	14	-1	23047062	23057538	ENSG00000139880	64403	618599	protein_coding
ENSG00000118412	488	503	591	595	630	573	447	344	461	508.332	533.214	595.206	572.424	605.745	545.714	433.626	357.403	446.394	510.895	0.0744432	0.112485	0.661807	0.508095	0.89298	510.895	-0.402726	0.11473	-3.51021	0.000447745	0.00868429	510.895	-0.477169	0.114031	-4.18456	2.85716e-05	0.000512887	ENSG00000118412	CASP8AP2	caspase 8 associated protein 2 [Source:HGNC Symbol;Acc:HGNC:1510]	6	1	89829894	89874436	ENSG00000118412	9994	606880	protein_coding
ENSG00000178028	706	542	554	720	595	662	483	415	477	735.415	574.557	557.943	692.682	572.092	630.476	468.549	431.17	461.887	569.419	0.0211188	0.11913	0.177276	0.859292	0.976888	569.419	-0.455616	0.12106	-3.76355	0.000167518	0.00403204	569.419	-0.476735	0.120638	-3.95177	7.75752e-05	0.00114507	ENSG00000178028	DMAP1	DNA methyltransferase 1 associated protein 1 [Source:HGNC Symbol;Acc:HGNC:18291]	1	1	44213455	44220681	ENSG00000178028	55929	605077	protein_coding
ENSG00000104611	373	292	370	374	338	384	264	242	257	388.541	309.54	372.633	359.81	324.987	365.714	256.101	251.429	248.858	319.735	-0.0279075	0.124394	-0.224348	0.822487	0.969203	319.735	-0.501822	0.127689	-3.93003	8.49357e-05	0.00238986	319.735	-0.473915	0.127241	-3.72454	0.000195669	0.00242081	ENSG00000104611	SH2D4A	SH2 domain containing 4A [Source:HGNC Symbol;Acc:HGNC:26102]	8	1	19313693	19396218	ENSG00000104611	63898	614968	protein_coding
ENSG00000105875	377	329	297	409	337	311	248	241	247	392.707	348.762	299.114	393.482	324.025	296.19	240.58	250.39	239.174	309.381	-0.0374055	0.138727	-0.269634	0.787442	0.962449	309.381	-0.510916	0.141794	-3.60324	0.000314278	0.00654009	309.381	-0.47351	0.141424	-3.34817	0.00081347	0.00745439	ENSG00000105875	WDR91	WD repeat domain 91 [Source:HGNC Symbol;Acc:HGNC:24997]	7	-1	135183839	135211534	ENSG00000105875	29062	616303	protein_coding
ENSG00000125266	709	718	812	795	816	876	603	502	632	738.54	761.129	817.779	764.836	784.584	834.285	584.959	521.56	611.976	713.294	0.0404995	0.0959419	0.422125	0.672934	0.937501	713.294	-0.430865	0.0978208	-4.40464	1.0596e-05	0.000444477	713.294	-0.471365	0.0973419	-4.84236	1.28304e-06	4.0235e-05	ENSG00000125266	EFNB2	ephrin B2 [Source:HGNC Symbol;Acc:HGNC:3227]	13	-1	106489745	106535662	ENSG00000125266	1948	600527	protein_coding
ENSG00000197119	3463	3057	2649	3886	3251	3194	2451	2269	2492	3607.28	3240.63	2667.85	3738.56	3125.84	3041.9	2377.67	2357.41	2413.05	2952.24	0.0581269	0.103689	0.560589	0.575078	0.910919	2952.24	-0.41262	0.10411	-3.9633	7.39218e-05	0.00215587	2952.24	-0.470747	0.103989	-4.5269	5.98567e-06	0.000143937	ENSG00000197119	SLC25A29	solute carrier family 25 member 29 [Source:HGNC Symbol;Acc:HGNC:20116]	14	-1	100291116	100306547	ENSG00000197119	123096	615064	protein_coding
ENSG00000164620	385	312	310	397	383	354	261	262	268	401.041	330.741	312.206	381.937	368.254	337.143	253.191	272.208	259.509	324.026	0.0589269	0.126726	0.464995	0.641935	0.930201	324.026	-0.411601	0.12983	-3.1703	0.00152281	0.0214997	324.026	-0.470528	0.128937	-3.64928	0.000262977	0.00304056	ENSG00000164620	RELL2	RELT like 2 [Source:HGNC Symbol;Acc:HGNC:26902]	5	1	141636950	141641064	ENSG00000164620	285613	611213	protein_coding
ENSG00000100941	4056	3059	2841	4018	3150	3165	2625	2155	2454	4224.99	3242.75	2861.22	3865.55	3028.72	3014.28	2546.46	2238.97	2376.25	3044.35	-0.0598978	0.122775	-0.487867	0.625644	0.92513	3044.35	-0.528185	0.123129	-4.28969	1.78924e-05	0.00069407	3044.35	-0.468287	0.123099	-3.80416	0.000142287	0.00185601	ENSG00000100941	PNN	pinin, desmosome associated protein [Source:HGNC Symbol;Acc:HGNC:9162]	14	1	39175183	39183220	ENSG00000100941	5411	603154	protein_coding
ENSG00000137501	5979	6628	7402	7450	7330	7615	5473	4899	5286	6228.11	7026.13	7454.68	7167.33	7047.79	7252.38	5309.25	5089.88	5118.52	6410.45	0.0518615	0.0738807	0.701962	0.482703	0.882365	6410.45	-0.416359	0.074152	-5.61493	1.96638e-08	2.05403e-06	6410.45	-0.46822	0.0740764	-6.32077	2.60263e-10	2.77722e-08	ENSG00000137501	SYTL2	synaptotagmin like 2 [Source:HGNC Symbol;Acc:HGNC:15585]	11	-1	85694224	85811159	ENSG00000137501	54843	612880	protein_coding
ENSG00000140983	3170	2849	2821	3383	3048	3428	2286	2060	2561	3302.07	3020.13	2841.08	3254.64	2930.65	3264.76	2217.61	2140.26	2479.86	2827.9	0.0445339	0.0849198	0.524423	0.599984	0.916108	2827.9	-0.422108	0.0854533	-4.93963	7.82722e-07	5.14793e-05	2827.9	-0.466642	0.0853113	-5.46986	4.50379e-08	2.4368e-06	ENSG00000140983	RHOT2	ras homolog family member T2 [Source:HGNC Symbol;Acc:HGNC:21169]	16	1	668105	674174	ENSG00000140983	89941	613889	protein_coding
ENSG00000285708	429	601	637	627	604	642	434	448	428	446.874	637.101	641.533	603.21	580.746	611.428	421.015	465.456	414.44	535.756	0.0571396	0.126406	0.452031	0.651247	0.932146	535.756	-0.408114	0.128278	-3.18147	0.00146528	0.0209651	535.756	-0.465253	0.127737	-3.64226	0.00027025	0.00310596	ENSG00000285708	AC097634.4	novel protein	3	-1	70959226	71754229	ENSG00000285708	---	---	protein_coding
ENSG00000166532	300	273	282	278	277	296	202	193	202	312.499	289.398	284.007	267.452	266.335	281.905	195.956	200.52	195.6	254.853	-0.118933	0.125326	-0.948992	0.342625	0.804881	254.853	-0.581439	0.129416	-4.4928	7.02922e-06	0.000326573	254.853	-0.462506	0.12946	-3.57258	0.000353486	0.00383863	ENSG00000166532	RIMKLB	ribosomal modification protein rimK like family member B [Source:HGNC Symbol;Acc:HGNC:29228]	12	1	8681600	8783095	ENSG00000166532	57494	614054	protein_coding
ENSG00000147162	2494	2145	2015	2661	2271	1858	1824	1488	1460	2597.91	2273.85	2029.34	2560.04	2183.57	1769.52	1769.43	1545.98	1413.74	2015.93	-0.0834373	0.122567	-0.680748	0.496031	0.886937	2015.93	-0.545138	0.123098	-4.4285	9.48925e-06	0.000417789	2015.93	-0.461701	0.123073	-3.75145	0.000175815	0.0022144	ENSG00000147162	OGT	O-linked N-acetylglucosamine (GlcNAc) transferase [Source:HGNC Symbol;Acc:HGNC:8127]	X	1	71533104	71575892	ENSG00000147162	8473	300255	protein_coding
ENSG00000226210	282	257	204	275	272	276	195	181	202	293.749	272.437	205.452	264.566	261.528	262.857	189.166	188.052	195.6	237.045	0.0329941	0.145034	0.227492	0.820041	0.969022	237.045	-0.428699	0.148695	-2.88307	0.00393826	0.0423255	237.045	-0.461693	0.147792	-3.12393	0.00178454	0.0136645	ENSG00000226210	WASH8P	WAS protein family homolog 8, pseudogene [Source:HGNC Symbol;Acc:HGNC:53913]	12	-1	14522	32015	ENSG00000226210	100288778	---	unprocessed_pseudogene
ENSG00000170523	208	182	165	189	173	150	107	119	134	216.666	192.932	166.174	181.829	166.339	142.857	103.799	123.637	129.754	158.221	-0.229287	0.168883	-1.35767	0.174569	0.690811	158.221	-0.688649	0.173897	-3.9601	7.49181e-05	0.00217303	158.221	-0.459362	0.174805	-2.62785	0.00859275	0.0443968	ENSG00000170523	KRT83	keratin 83 [Source:HGNC Symbol;Acc:HGNC:6460]	12	-1	52314301	52321398	ENSG00000170523	3889	602765	protein_coding
ENSG00000160200	231	231	228	288	238	218	183	160	181	240.624	244.876	229.623	277.073	228.837	207.619	177.525	166.234	175.265	216.408	-0.00315382	0.144489	-0.0218274	0.982586	0.998888	216.408	-0.461701	0.148518	-3.10872	0.00187897	0.0252563	216.408	-0.458547	0.147777	-3.10297	0.00191591	0.0143749	ENSG00000160200	CBS	cystathionine beta-synthase [Source:HGNC Symbol;Acc:HGNC:1550]	21	-1	43053191	43076943	ENSG00000160200	875	613381	protein_coding
ENSG00000163482	644	626	572	754	692	601	529	476	435	670.831	663.602	576.071	725.392	665.358	572.381	513.173	494.547	421.218	589.175	0.0394245	0.116181	0.339338	0.734355	0.952767	589.175	-0.418975	0.118013	-3.55025	0.00038487	0.00774282	589.175	-0.4584	0.117535	-3.90013	9.61429e-05	0.0013675	ENSG00000163482	STK36	serine/threonine kinase 36 [Source:HGNC Symbol;Acc:HGNC:17209]	2	1	218672069	218702716	ENSG00000163482	27148	607652	protein_coding
ENSG00000096093	275	234	247	317	266	221	174	188	204	286.458	248.056	248.758	304.972	255.759	210.476	168.794	195.325	197.537	235.126	-0.0225113	0.152437	-0.147676	0.882599	0.978164	235.126	-0.48015	0.155972	-3.07844	0.0020809	0.0270162	235.126	-0.457639	0.155439	-2.94417	0.00323824	0.0214385	ENSG00000096093	EFHC1	EF-hand domain containing 1 [Source:HGNC Symbol;Acc:HGNC:16406]	6	1	52362123	52529886	ENSG00000096093	114327	608815	protein_coding
ENSG00000172613	976	721	710	989	757	788	620	566	601	1016.66	764.309	715.053	951.475	727.855	750.476	601.45	588.053	581.959	744.144	-0.0386682	0.129586	-0.298399	0.765399	0.959214	744.144	-0.494514	0.130909	-3.77755	0.00015838	0.00384738	744.144	-0.455846	0.130745	-3.48654	0.000489309	0.00496285	ENSG00000172613	RAD9A	RAD9 checkpoint clamp component A [Source:HGNC Symbol;Acc:HGNC:9827]	11	1	67317871	67398410	ENSG00000172613	5883	603761	protein_coding
ENSG00000182010	166	204	180	179	186	200	126	131	142	172.916	216.254	181.281	172.208	178.839	190.476	122.23	136.104	137.501	167.534	-0.0744035	0.155799	-0.477561	0.632963	0.929028	167.534	-0.526993	0.160645	-3.28049	0.00103628	0.0165039	167.534	-0.452589	0.16034	-2.82268	0.00476242	0.0285857	ENSG00000182010	RTKN2	rhotekin 2 [Source:HGNC Symbol;Acc:HGNC:19364]	10	-1	62183035	62268844	ENSG00000182010	219790	618450	protein_coding
ENSG00000242086	449	385	379	510	466	398	338	336	296	467.707	408.126	381.697	490.649	448.059	379.047	327.887	349.092	286.622	393.21	0.0676156	0.129295	0.522957	0.601004	0.916319	393.21	-0.384557	0.131708	-2.91976	0.00350297	0.0393702	393.21	-0.452172	0.130943	-3.45321	0.000553966	0.00550242	ENSG00000242086	MUC20-OT1	MUC20 overlapping transcript [Source:HGNC Symbol;Acc:HGNC:53807]	3	1	195658062	195739964	ENSG00000242086	---	---	lncRNA
ENSG00000115282	725	659	644	857	703	740	548	531	548	755.206	698.585	648.583	824.483	675.934	704.762	531.604	551.689	530.638	657.943	0.06906	0.103755	0.665608	0.505661	0.892237	657.943	-0.381411	0.105546	-3.6137	0.000301861	0.00634781	657.943	-0.450471	0.10497	-4.29141	1.77542e-05	0.000342727	ENSG00000115282	TTC31	tetratricopeptide repeat domain 31 [Source:HGNC Symbol;Acc:HGNC:25759]	2	1	74483073	74494559	ENSG00000115282	64427	---	protein_coding
ENSG00000143217	652	648	608	765	668	684	507	502	490	679.165	686.924	612.327	735.974	642.282	651.428	491.831	521.56	474.475	610.663	0.0371935	0.100444	0.37029	0.711166	0.946304	610.663	-0.411229	0.102442	-4.01427	5.96313e-05	0.00183982	610.663	-0.448423	0.101917	-4.39988	1.08311e-05	0.000231476	ENSG00000143217	NECTIN4	nectin cell adhesion molecule 4 [Source:HGNC Symbol;Acc:HGNC:19688]	1	-1	161070998	161089558	ENSG00000143217	81607	609607	protein_coding
ENSG00000197283	668	785	674	837	790	769	595	592	509	695.831	832.153	678.797	805.242	759.585	732.381	577.198	615.066	492.873	687.681	0.0582859	0.109792	0.530875	0.595505	0.913934	687.681	-0.389329	0.111408	-3.49462	0.000474744	0.00909754	687.681	-0.447615	0.110918	-4.03555	5.44753e-05	0.000863846	ENSG00000197283	SYNGAP1	synaptic Ras GTPase activating protein 1 [Source:HGNC Symbol;Acc:HGNC:11497]	6	1	33419661	33453689	ENSG00000197283	8831	603384	protein_coding
ENSG00000167978	13987	17952	15503	19579	16188	16943	13424	11789	12221	14569.8	19030.3	15613.3	18836.1	15564.8	16136.2	13022.4	12248.3	11833.8	15206.1	0.0383083	0.0975221	0.392816	0.694455	0.943248	15206.1	-0.407434	0.0976051	-4.17431	2.98891e-05	0.00107105	15206.1	-0.445742	0.0975828	-4.56783	4.92791e-06	0.000123527	ENSG00000167978	SRRM2	serine/arginine repetitive matrix 2 [Source:HGNC Symbol;Acc:HGNC:16639]	16	1	2752626	2772538	ENSG00000167978	23524	606032	protein_coding
ENSG00000213983	3125	2394	2270	3294	2650	2472	2216	1997	1758	3255.2	2537.8	2286.15	3169.02	2547.97	2354.28	2149.7	2074.81	1702.3	2453.03	-0.00136326	0.127818	-0.0106656	0.99149	0.999783	2453.03	-0.446961	0.128214	-3.48605	0.000490211	0.00933797	2453.03	-0.445598	0.128137	-3.47751	0.000506099	0.00510954	ENSG00000213983	AP1G2	adaptor related protein complex 1 subunit gamma 2 [Source:HGNC Symbol;Acc:HGNC:556]	14	-1	23559565	23568070	ENSG00000213983	8906	603534	protein_coding
ENSG00000242802	1556	1198	1194	1595	1297	1391	1021	906	1122	1620.83	1269.96	1202.5	1534.48	1247.07	1324.76	990.453	941.301	1086.45	1246.42	0.00467538	0.113818	0.0410778	0.967234	0.995476	1246.42	-0.439235	0.114686	-3.8299	0.000128194	0.00329918	1246.42	-0.44391	0.114507	-3.87672	0.000105873	0.00147225	ENSG00000242802	AP5Z1	adaptor related protein complex 5 subunit zeta 1 [Source:HGNC Symbol;Acc:HGNC:22197]	7	1	4775615	4794397	ENSG00000242802	9907	613653	protein_coding
ENSG00000123607	270	339	346	341	376	327	251	258	233	281.249	359.363	348.462	328.062	361.524	311.428	243.49	268.053	225.618	303.028	0.0172049	0.132955	0.129404	0.897038	0.981354	303.028	-0.425042	0.135966	-3.1261	0.00177142	0.0241354	303.028	-0.442247	0.135276	-3.26922	0.00107845	0.00929412	ENSG00000123607	TTC21B	tetratricopeptide repeat domain 21B [Source:HGNC Symbol;Acc:HGNC:25660]	2	-1	165857475	165953816	ENSG00000123607	79809	612014	protein_coding
ENSG00000178295	470	535	585	538	560	556	431	370	377	489.582	567.136	589.163	517.587	538.44	529.524	418.105	384.416	365.056	488.779	-0.0540765	0.10775	-0.501869	0.61576	0.923606	488.779	-0.495447	0.110092	-4.5003	6.78591e-06	0.000318978	488.779	-0.44137	0.109857	-4.01769	5.87723e-05	0.000911882	ENSG00000178295	GEN1	GEN1 Holliday junction 5' flap endonuclease [Source:HGNC Symbol;Acc:HGNC:26881]	2	1	17753858	17788946	ENSG00000178295	348654	612449	protein_coding
ENSG00000142765	1198	1117	909	1392	1131	1028	863	827	841	1247.91	1184.1	915.469	1339.18	1087.46	979.047	837.18	859.223	814.355	1029.32	0.0251098	0.122511	0.20496	0.837604	0.972348	1029.32	-0.414758	0.123474	-3.35907	0.000782041	0.0135266	1029.32	-0.439867	0.123236	-3.5693	0.000357942	0.00387607	ENSG00000142765	SYTL1	synaptotagmin like 1 [Source:HGNC Symbol;Acc:HGNC:15584]	1	1	27342020	27353937	ENSG00000142765	84958	608042	protein_coding
ENSG00000051341	358	466	402	425	506	445	331	296	355	372.916	493.992	404.861	408.875	486.519	423.809	321.097	307.533	343.753	395.928	0.0532492	0.126451	0.421107	0.673677	0.937501	395.928	-0.386356	0.128842	-2.99867	0.00271157	0.0327809	395.928	-0.439606	0.128127	-3.43101	0.000601333	0.00588916	ENSG00000051341	POLQ	DNA polymerase theta [Source:HGNC Symbol;Acc:HGNC:9186]	3	-1	121431427	121546641	ENSG00000051341	10721	604419	protein_coding
ENSG00000142675	610	499	434	623	484	552	424	392	368	635.415	528.974	437.089	599.362	465.366	525.714	411.314	407.274	356.341	485.205	-0.00957276	0.135719	-0.0705337	0.943769	0.990718	485.205	-0.446672	0.137561	-3.24708	0.00116597	0.017781	485.205	-0.4371	0.137225	-3.18529	0.00144611	0.0115673	ENSG00000142675	CNKSR1	connector enhancer of kinase suppressor of Ras 1 [Source:HGNC Symbol;Acc:HGNC:19700]	1	1	26177484	26189884	ENSG00000142675	10256	603272	protein_coding
ENSG00000198837	1848	1846	1740	2251	1946	1865	1541	1420	1370	1924.99	1956.89	1752.38	2165.59	1871.08	1776.19	1494.9	1475.33	1326.59	1749.33	0.0451181	0.0913522	0.493892	0.621383	0.925075	1749.33	-0.390947	0.0921015	-4.24474	2.18849e-05	0.00081912	1749.33	-0.436065	0.0918864	-4.74569	2.07793e-06	6.10505e-05	ENSG00000198837	DENND4B	DENN domain containing 4B [Source:HGNC Symbol;Acc:HGNC:29044]	1	-1	153929501	153946718	ENSG00000198837	9909	---	protein_coding
ENSG00000159086	477	382	463	446	483	419	350	285	330	496.874	404.946	466.295	429.078	464.404	399.047	339.528	296.105	319.545	401.758	-0.0823618	0.118197	-0.696816	0.485918	0.88376	401.758	-0.517982	0.12078	-4.28865	1.79763e-05	0.000695637	401.758	-0.43562	0.120646	-3.61073	0.00030534	0.0034073	ENSG00000159086	PAXBP1	PAX3 and PAX7 binding protein 1 [Source:HGNC Symbol;Acc:HGNC:13579]	21	-1	32733899	32771792	ENSG00000159086	94104	617621	protein_coding
ENSG00000134884	970	808	723	988	760	750	665	581	540	1010.41	856.535	728.145	950.513	730.74	714.285	645.104	603.638	522.891	751.363	-0.115254	0.13227	-0.871356	0.38356	0.8358	751.363	-0.550581	0.133522	-4.12351	3.73149e-05	0.00128432	751.363	-0.435327	0.133529	-3.26017	0.00111346	0.00952957	ENSG00000134884	ARGLU1	arginine and glutamate rich 1 [Source:HGNC Symbol;Acc:HGNC:25482]	13	-1	106541673	106568137	ENSG00000134884	55082	614046	protein_coding
ENSG00000160766	227	194	184	240	175	212	143	157	148	236.458	205.653	185.309	230.894	168.262	201.905	138.722	163.117	143.311	185.959	-0.0614801	0.162051	-0.379388	0.7044	0.945335	185.959	-0.49577	0.166081	-2.9851	0.00283483	0.0338617	185.959	-0.43429	0.165723	-2.62057	0.00877833	0.0451281	ENSG00000160766	GBAP1	glucosylceramidase beta pseudogene 1 [Source:HGNC Symbol;Acc:HGNC:4178]	1	-1	155213821	155227422	ENSG00000160766	2630	---	transcribed_unprocessed_pseudogene
ENSG00000250571	505	402	370	488	463	387	323	344	289	526.04	426.147	372.633	469.484	445.174	368.571	313.336	357.403	279.844	395.404	-0.0457631	0.14204	-0.322184	0.747313	0.953567	395.404	-0.479442	0.144202	-3.32479	0.000884839	0.0147712	395.404	-0.433679	0.143948	-3.01276	0.00258885	0.0180902	ENSG00000250571	GLI4	GLI family zinc finger 4 [Source:HGNC Symbol;Acc:HGNC:4320]	8	1	143267433	143276931	ENSG00000250571	2738	165280	protein_coding
ENSG00000132199	800	652	657	833	682	721	587	496	519	833.331	691.164	661.676	801.394	655.743	686.666	569.438	515.326	502.557	657.477	-0.0281061	0.113773	-0.247036	0.80488	0.966033	657.477	-0.461498	0.115388	-3.99952	6.34723e-05	0.00192854	657.477	-0.433392	0.115146	-3.76385	0.000167319	0.0021301	ENSG00000132199	ENOSF1	enolase superfamily member 1 [Source:HGNC Symbol;Acc:HGNC:30365]	18	-1	670318	712662	ENSG00000132199	55556	607427	protein_coding
ENSG00000162650	313	281	277	303	276	291	196	179	249	326.041	297.879	278.971	291.503	265.374	277.143	190.136	185.974	241.111	261.57	-0.114199	0.13698	-0.833688	0.404457	0.845313	261.57	-0.547409	0.140407	-3.89872	9.6702e-05	0.00266005	261.57	-0.43321	0.140419	-3.08512	0.00203469	0.015024	ENSG00000162650	ATXN7L2	ataxin 7 like 2 [Source:HGNC Symbol;Acc:HGNC:28713]	1	1	109483479	109492804	ENSG00000162650	127002	---	protein_coding
ENSG00000162341	435	461	420	529	450	494	345	356	353	453.124	488.691	422.989	508.929	432.675	470.476	334.678	369.871	341.816	424.805	0.0495577	0.112311	0.441256	0.659028	0.934781	424.805	-0.38346	0.114782	-3.34076	0.000835502	0.0141937	424.805	-0.433018	0.11405	-3.79674	0.000146609	0.00190269	ENSG00000162341	TPCN2	two pore segment channel 2 [Source:HGNC Symbol;Acc:HGNC:20820]	11	1	69048932	69136316	ENSG00000162341	219931	612163	protein_coding
ENSG00000174718	303	308	369	325	389	345	281	263	216	315.624	326.501	371.626	312.669	374.023	328.571	272.593	273.247	209.157	309.335	0.00169615	0.136168	0.0124563	0.990062	0.999671	309.335	-0.426414	0.138972	-3.06835	0.00215243	0.0276306	309.335	-0.42811	0.138389	-3.09352	0.001978	0.0147544	ENSG00000174718	RESF1	retroelement silencing factor 1 [Source:HGNC Symbol;Acc:HGNC:25559]	12	1	31959370	31993107	ENSG00000174718	55196	---	protein_coding
ENSG00000223573	791	852	707	926	892	777	580	654	628	823.956	903.178	712.031	890.865	857.658	740	562.647	679.482	608.103	753.102	0.0292459	0.11238	0.26024	0.794678	0.963521	753.102	-0.398847	0.113773	-3.50565	0.000455487	0.00880241	753.102	-0.428093	0.113409	-3.77478	0.00016015	0.00205243	ENSG00000223573	TINCR	TINCR ubiquitin domain containing [Source:HGNC Symbol;Acc:HGNC:14607]	19	-1	5558167	5578349	ENSG00000223573	---	615241	protein_coding
ENSG00000005001	810	651	654	832	718	658	505	541	541	843.748	690.104	658.654	800.432	690.357	626.666	489.891	562.079	523.86	653.977	-0.0501677	0.118528	-0.423258	0.672107	0.937449	653.977	-0.476728	0.120072	-3.97034	7.17714e-05	0.00211633	653.977	-0.42656	0.1199	-3.55764	0.0003742	0.00402337	ENSG00000005001	PRSS22	serine protease 22 [Source:HGNC Symbol;Acc:HGNC:14368]	16	-1	2852730	2858170	ENSG00000005001	64063	609343	protein_coding
ENSG00000147459	589	645	697	764	634	676	537	502	455	613.54	683.744	701.96	735.012	609.591	643.809	520.934	521.56	440.584	607.859	-0.007979	0.109429	-0.0729146	0.941874	0.990565	607.859	-0.431397	0.111194	-3.87966	0.000104601	0.00283492	607.859	-0.423418	0.110856	-3.81954	0.000133701	0.00176956	ENSG00000147459	DOCK5	dedicator of cytokinesis 5 [Source:HGNC Symbol;Acc:HGNC:23476]	8	1	25184689	25418082	ENSG00000147459	80005	616904	protein_coding
ENSG00000167183	993	839	948	902	876	869	628	601	680	1034.37	889.397	954.747	867.776	842.274	827.619	609.211	624.417	658.456	812.03	-0.181941	0.0904476	-2.01156	0.044266	0.499691	812.03	-0.605358	0.0921188	-6.57149	4.98146e-11	9.47783e-09	812.03	-0.423416	0.0923199	-4.58641	4.5094e-06	0.000115102	ENSG00000167183	PRR15L	proline rich 15 like [Source:HGNC Symbol;Acc:HGNC:28149]	17	-1	47951967	47957883	ENSG00000167183	79170	---	protein_coding
ENSG00000114861	720	874	944	892	862	942	650	639	655	749.998	926.499	950.718	858.156	828.813	897.143	630.553	663.898	634.248	793.336	-0.023979	0.101036	-0.237332	0.812399	0.968046	793.336	-0.446267	0.102504	-4.35367	1.33878e-05	0.000537596	793.336	-0.422288	0.102266	-4.12932	3.63837e-05	0.000622575	ENSG00000114861	FOXP1	forkhead box P1 [Source:HGNC Symbol;Acc:HGNC:3823]	3	-1	70952817	71583989	ENSG00000114861	27086	605515	protein_coding
ENSG00000268043	199	256	250	246	266	223	190	160	181	207.291	271.377	251.779	236.666	255.759	212.381	184.315	166.234	175.265	217.897	-0.0515564	0.146633	-0.351601	0.725137	0.950566	217.897	-0.473542	0.150318	-3.15026	0.00163125	0.0226701	217.897	-0.421985	0.149914	-2.81486	0.00487989	0.0291882	ENSG00000268043	NBPF12	NBPF member 12 [Source:HGNC Symbol;Acc:HGNC:24297]	1	1	146938744	146996202	ENSG00000268043	149013	608607	protein_coding
ENSG00000113369	982	1016	1035	953	1112	1204	799	763	801	1022.91	1077.03	1042.37	916.841	1069.19	1146.67	775.095	792.729	775.622	957.605	-0.00430049	0.0937147	-0.0458892	0.963399	0.994378	957.605	-0.423239	0.0950099	-4.45468	8.40175e-06	0.000381468	957.605	-0.418939	0.0947492	-4.42155	9.79933e-06	0.000213288	ENSG00000113369	ARRDC3	arrestin domain containing 3 [Source:HGNC Symbol;Acc:HGNC:29263]	5	-1	91368631	91383317	ENSG00000113369	57561	612464	protein_coding
ENSG00000206530	252	236	231	233	219	200	159	143	170	262.499	250.176	232.644	224.159	210.568	190.476	154.243	148.572	164.614	204.217	-0.253342	0.141152	-1.79482	0.0726826	0.566538	204.217	-0.672175	0.145422	-4.62223	3.79636e-06	0.000195721	204.217	-0.418833	0.146442	-2.86007	0.00423553	0.0261483	ENSG00000206530	CFAP44	cilia and flagella associated protein 44 [Source:HGNC Symbol;Acc:HGNC:25631]	3	-1	113286930	113441610	ENSG00000206530	55779	617559	protein_coding
ENSG00000076826	896	954	840	1063	955	898	757	648	710	933.331	1011.3	845.978	1022.67	918.232	855.238	734.351	673.248	687.505	853.54	0.00313626	0.0994055	0.0315501	0.974831	0.996674	853.54	-0.412993	0.100764	-4.09861	4.1564e-05	0.0013868	853.54	-0.416129	0.100469	-4.14187	3.44484e-05	0.000595745	ENSG00000076826	CAMSAP3	calmodulin regulated spectrin associated protein family member 3 [Source:HGNC Symbol;Acc:HGNC:29307]	19	1	7595863	7618304	ENSG00000076826	57662	612685	protein_coding
ENSG00000161048	211	255	283	290	269	216	191	179	192	219.791	270.317	285.014	278.997	258.643	205.714	185.286	185.974	185.917	230.628	-0.0608768	0.150666	-0.40405	0.686176	0.940577	230.628	-0.476612	0.154019	-3.09449	0.00197152	0.0261483	230.628	-0.415735	0.153704	-2.70478	0.00683488	0.0373753	ENSG00000161048	NAPEPLD	N-acyl phosphatidylethanolamine phospholipase D [Source:HGNC Symbol;Acc:HGNC:21683]	7	-1	103099776	103149560	ENSG00000161048	222236	612334	protein_coding
ENSG00000077454	2605	2107	2017	2694	2374	2341	1881	1700	1801	2713.53	2233.56	2031.35	2591.78	2282.6	2229.52	1824.72	1766.24	1743.94	2157.47	0.0257941	0.0998667	0.258285	0.796187	0.964119	2157.47	-0.387325	0.100397	-3.85792	0.000114358	0.003036	2157.47	-0.413119	0.100257	-4.12061	3.77876e-05	0.000639476	ENSG00000077454	LRCH4	leucine rich repeats and calponin homology domain containing 4 [Source:HGNC Symbol;Acc:HGNC:6691]	7	-1	100574011	100586129	ENSG00000077454	4034	---	protein_coding
ENSG00000140474	2464	2076	1983	2565	2228	2344	1850	1718	1613	2566.66	2200.7	1997.11	2467.68	2142.22	2232.38	1794.65	1784.94	1561.9	2083.14	0.0165995	0.098439	0.168627	0.86609	0.977074	2083.14	-0.395804	0.0989969	-3.99814	6.38411e-05	0.00193607	2083.14	-0.412403	0.0988592	-4.17163	3.02434e-05	0.000537249	ENSG00000140474	ULK3	unc-51 like kinase 3 [Source:HGNC Symbol;Acc:HGNC:19703]	15	-1	74836118	74843346	ENSG00000140474	25989	613472	protein_coding
ENSG00000087087	5108	4537	4612	5201	4589	5314	3871	3114	4047	5320.82	4809.53	4644.82	5003.66	4412.32	5060.95	3755.18	3235.33	3918.78	4462.38	-0.0293843	0.0886597	-0.331428	0.740321	0.953172	4462.38	-0.437412	0.0889496	-4.91752	8.76455e-07	5.66952e-05	4462.38	-0.408028	0.0889038	-4.58954	4.44219e-06	0.000114058	ENSG00000087087	SRRT	serrate, RNA effector molecule [Source:HGNC Symbol;Acc:HGNC:24101]	7	1	100875103	100888664	ENSG00000087087	51593	614469	protein_coding
ENSG00000137221	563	479	495	582	540	525	423	383	395	586.457	507.772	498.523	559.918	519.21	500	410.344	397.923	382.485	484.737	-0.0123051	0.107064	-0.114932	0.908499	0.983225	484.737	-0.419537	0.10924	-3.84049	0.000122789	0.00320736	484.737	-0.407231	0.108825	-3.74208	0.000182504	0.00227997	ENSG00000137221	TJAP1	tight junction associated protein 1 [Source:HGNC Symbol;Acc:HGNC:17949]	6	1	43477523	43506556	ENSG00000137221	93643	612658	protein_coding
ENSG00000249007	478	356	343	323	319	377	258	215	271	497.915	377.384	345.441	310.745	306.718	359.047	250.281	223.377	262.414	325.925	-0.321636	0.143203	-2.24602	0.0247025	0.400637	325.925	-0.728758	0.145835	-4.99713	5.8189e-07	4.06103e-05	325.925	-0.407122	0.146779	-2.77371	0.00554205	0.0321113	ENSG00000249007	AL691482.3	novel transcript	1	1	202011370	202015657	ENSG00000249007	---	---	lncRNA
ENSG00000051009	363	311	298	359	315	310	274	227	217	378.124	329.681	300.121	345.379	302.872	295.238	265.802	235.845	210.125	295.91	-0.0950209	0.135934	-0.699024	0.484537	0.883292	295.91	-0.501513	0.138795	-3.61332	0.000302296	0.00634862	295.91	-0.406492	0.138704	-2.93064	0.00338263	0.0221558	ENSG00000051009	FAM160A2	family with sequence similarity 160 member A2 [Source:HGNC Symbol;Acc:HGNC:25378]	11	-1	6211345	6234711	ENSG00000051009	84067	---	protein_coding
ENSG00000197976	814	717	652	834	780	661	556	557	548	847.914	760.069	656.64	802.356	749.97	629.524	539.365	578.703	530.638	677.242	-0.0535008	0.115368	-0.46374	0.642834	0.930201	677.242	-0.457952	0.116825	-3.91997	8.85597e-05	0.00246384	677.242	-0.404451	0.116662	-3.46685	0.000526601	0.00527526	ENSG00000197976	AKAP17A	A-kinase anchoring protein 17A [Source:HGNC Symbol;Acc:HGNC:18783]	X	1	1591604	1602520	ENSG00000197976	8227	465000	protein_coding
ENSG00000109920	1549	1497	1578	1671	1465	1464	1180	992	1194	1613.54	1586.92	1589.23	1607.6	1408.6	1394.29	1144.7	1030.65	1156.17	1392.41	-0.119026	0.0847712	-1.40409	0.160293	0.673042	1392.41	-0.52335	0.0857526	-6.10302	1.04083e-09	1.44648e-07	1392.41	-0.404324	0.0857649	-4.71432	2.42514e-06	6.95237e-05	ENSG00000109920	FNBP4	formin binding protein 4 [Source:HGNC Symbol;Acc:HGNC:19752]	11	-1	47716494	47767443	ENSG00000109920	23360	615265	protein_coding
ENSG00000197381	764	764	795	837	823	865	650	598	597	795.831	809.892	800.658	805.242	791.314	823.809	630.553	621.3	578.085	739.632	0.00840779	0.0870871	0.0965446	0.923088	0.987687	739.632	-0.395227	0.0888168	-4.44992	8.59031e-06	0.000385647	739.632	-0.403635	0.0884112	-4.56543	4.98471e-06	0.000124748	ENSG00000197381	ADARB1	adenosine deaminase RNA specific B1 [Source:HGNC Symbol;Acc:HGNC:226]	21	1	45073853	45226560	ENSG00000197381	104	601218	protein_coding
ENSG00000255717	2184	1353	1551	1515	1210	1210	1030	930	920	2274.99	1434.27	1562.04	1457.52	1163.41	1152.38	999.184	966.236	890.852	1322.32	-0.482342	0.137457	-3.50903	0.000449745	0.0528587	1322.32	-0.884058	0.138163	-6.39868	1.56729e-10	2.75258e-08	1322.32	-0.401716	0.138595	-2.89849	0.00374965	0.0237875	ENSG00000255717	SNHG1	small nucleolar RNA host gene 1 [Source:HGNC Symbol;Acc:HGNC:32688]	11	-1	62851984	62855953	ENSG00000255717	23642	603222	lncRNA
ENSG00000143375	1431	1356	1568	1607	1590	1580	1145	1173	1176	1490.62	1437.45	1579.16	1546.03	1528.78	1504.76	1110.74	1218.7	1138.74	1395	0.0227751	0.0778786	0.292444	0.769947	0.959588	1395	-0.378587	0.0788987	-4.79839	1.59947e-06	9.46768e-05	1395	-0.401362	0.0786273	-5.10461	3.3148e-07	1.34749e-05	ENSG00000143375	CGN	cingulin [Source:HGNC Symbol;Acc:HGNC:17429]	1	1	151510510	151538692	ENSG00000143375	57530	609473	protein_coding
ENSG00000113971	309	315	295	321	349	284	241	221	237	321.874	333.921	297.099	308.821	335.563	270.476	233.79	229.611	229.491	284.516	-0.0584967	0.127429	-0.459052	0.646197	0.931262	284.516	-0.459214	0.130526	-3.51818	0.000434516	0.00849992	284.516	-0.400717	0.130209	-3.0775	0.00208747	0.0153035	ENSG00000113971	NPHP3	nephrocystin 3 [Source:HGNC Symbol;Acc:HGNC:7907]	3	-1	132680609	132722414	ENSG00000113971	27031	608002	protein_coding
ENSG00000099204	829	1044	1006	1062	990	889	882	687	590	863.539	1106.71	1013.16	1021.71	951.885	846.666	855.612	713.768	571.307	882.706	-0.0811192	0.129852	-0.624704	0.532165	0.901562	882.706	-0.478852	0.130839	-3.65984	0.000252368	0.00555558	882.706	-0.397733	0.13078	-3.04123	0.00235616	0.0168944	ENSG00000099204	ABLIM1	actin binding LIM protein 1 [Source:HGNC Symbol;Acc:HGNC:78]	10	-1	114431113	114768061	ENSG00000099204	3983	602330	protein_coding
ENSG00000185112	249	258	229	268	252	245	180	180	202	259.374	273.497	230.63	257.831	242.298	233.333	174.615	187.013	195.6	228.244	-0.0573206	0.135915	-0.42174	0.673215	0.937501	228.244	-0.453775	0.139492	-3.25306	0.0011417	0.0174443	228.244	-0.396455	0.139114	-2.84986	0.00437381	0.0267868	ENSG00000185112	FAM43A	family with sequence similarity 43 member A [Source:HGNC Symbol;Acc:HGNC:26888]	3	1	194685883	194689037	ENSG00000185112	131583	---	protein_coding
ENSG00000112742	484	566	665	587	611	654	483	376	505	504.165	599.998	669.733	564.728	587.476	622.857	468.549	390.65	489	544.129	0.000651625	0.120332	0.00541523	0.995679	0.999783	544.129	-0.395333	0.122011	-3.24015	0.00119467	0.0180636	544.129	-0.395985	0.121635	-3.25551	0.00113189	0.00962516	ENSG00000112742	TTK	TTK protein kinase [Source:HGNC Symbol;Acc:HGNC:12401]	6	1	80003887	80042527	ENSG00000112742	7272	604092	protein_coding
ENSG00000108654	26442	20301	20344	25229	20633	20978	16840	14473	17902	27543.7	21520.4	20488.8	24271.8	19838.6	19979	16336.2	15036.9	17334.8	20261.1	-0.118019	0.106381	-1.1094	0.267257	0.759674	20261.1	-0.513929	0.106434	-4.82862	1.37485e-06	8.32304e-05	20261.1	-0.39591	0.106435	-3.71975	0.000199421	0.00245341	ENSG00000108654	DDX5	DEAD-box helicase 5 [Source:HGNC Symbol;Acc:HGNC:2746]	17	-1	64498254	64508199	ENSG00000108654	1655	180630	protein_coding
ENSG00000163874	538	411	397	526	440	449	363	349	327	560.415	435.688	399.825	506.042	423.06	427.619	352.139	362.598	316.64	420.447	-0.0408485	0.133242	-0.306574	0.759168	0.956865	420.447	-0.436756	0.135224	-3.22987	0.00123848	0.0185096	420.447	-0.395908	0.134948	-2.93378	0.00334864	0.0220176	ENSG00000163874	ZC3H12A	zinc finger CCCH-type containing 12A [Source:HGNC Symbol;Acc:HGNC:26259]	1	1	37474580	37484377	ENSG00000163874	80149	610562	protein_coding
ENSG00000177685	389	334	351	433	324	355	261	262	295	405.207	354.063	353.498	416.571	311.526	338.095	253.191	272.208	285.654	332.224	-0.0616613	0.131884	-0.467543	0.640112	0.930196	332.224	-0.45625	0.134417	-3.39428	0.00068809	0.0120847	332.224	-0.394589	0.134169	-2.94099	0.00327167	0.0216226	ENSG00000177685	CRACR2B	calcium release activated channel regulator 2B [Source:HGNC Symbol;Acc:HGNC:28703]	11	1	826144	831991	ENSG00000177685	283229	614177	protein_coding
ENSG00000104859	1135	865	935	1065	987	1151	743	727	889	1182.29	916.959	941.654	1024.59	949	1096.19	720.77	755.326	860.834	938.624	0.0137106	0.110272	0.124335	0.90105	0.981354	938.624	-0.379691	0.111326	-3.41061	0.000648182	0.0114975	938.624	-0.393402	0.11106	-3.54225	0.000396728	0.00419554	ENSG00000104859	CLASRP	CLK4 associating serine/arginine rich protein [Source:HGNC Symbol;Acc:HGNC:17731]	19	1	45039045	45070956	ENSG00000104859	11129	618532	protein_coding
ENSG00000197372	203	258	243	238	250	228	199	156	173	211.458	273.497	244.729	228.97	240.375	217.143	193.046	162.078	167.519	215.424	-0.0878381	0.145625	-0.603182	0.546388	0.90527	215.424	-0.480408	0.14916	-3.22076	0.0012785	0.0189545	215.424	-0.39257	0.148994	-2.63481	0.00841853	0.0437172	ENSG00000197372	ZNF675	zinc finger protein 675 [Source:HGNC Symbol;Acc:HGNC:30768]	19	-1	23525631	23687220	ENSG00000197372	171392	---	protein_coding
ENSG00000167967	950	826	875	1036	887	949	691	651	776	989.581	875.616	881.227	996.692	852.85	903.809	670.326	676.365	751.414	844.209	0.00365867	0.0967189	0.0378278	0.969825	0.99606	844.209	-0.388196	0.0980512	-3.95912	7.52267e-05	0.00217691	844.209	-0.391855	0.0977415	-4.00909	6.09524e-05	0.000938472	ENSG00000167967	E4F1	E4F transcription factor 1 [Source:HGNC Symbol;Acc:HGNC:3121]	16	1	2223580	2235742	ENSG00000167967	1877	603022	protein_coding
ENSG00000197818	434	439	432	456	450	464	339	322	349	452.082	465.37	435.074	438.698	432.675	441.905	328.858	334.546	337.943	407.461	-0.042228	0.104202	-0.405252	0.685292	0.940537	407.461	-0.433494	0.106775	-4.05989	4.90959e-05	0.00156617	407.461	-0.391266	0.106421	-3.67659	0.000236371	0.00280253	ENSG00000197818	SLC9A8	solute carrier family 9 member A8 [Source:HGNC Symbol;Acc:HGNC:20728]	20	1	49812713	49892242	ENSG00000197818	23315	612730	protein_coding
ENSG00000198563	8257	6852	6986	8748	7251	7659	5955	5656	5871	8601.02	7263.58	7035.72	8416.08	6971.83	7294.28	5776.83	5876.38	5684.99	6991.19	-0.0137914	0.0890799	-0.154821	0.876963	0.978003	6991.19	-0.401411	0.0892547	-4.49736	6.88022e-06	0.000320861	6991.19	-0.387619	0.0892199	-4.34454	1.39568e-05	0.000282185	ENSG00000198563	DDX39B	DExD-box helicase 39B [Source:HGNC Symbol;Acc:HGNC:13917]	6	-1	31530219	31542448	ENSG00000198563	7919	142560	protein_coding
ENSG00000146674	459	463	487	460	393	466	344	255	380	478.124	490.811	490.466	442.547	377.869	443.809	333.708	264.936	367.961	410.026	-0.207087	0.12535	-1.65208	0.098519	0.606247	410.026	-0.592872	0.127548	-4.64822	3.34808e-06	0.000178363	410.026	-0.385785	0.127941	-3.01533	0.00256701	0.0179784	ENSG00000146674	IGFBP3	insulin like growth factor binding protein 3 [Source:HGNC Symbol;Acc:HGNC:5472]	7	-1	45912245	45921874	ENSG00000146674	3486	146732	protein_coding
ENSG00000167434	384	348	312	435	331	322	244	266	295	399.999	368.904	314.22	418.495	318.256	306.667	236.7	276.364	285.654	325.029	-0.053556	0.144213	-0.371368	0.710363	0.946304	325.029	-0.439287	0.14653	-2.99793	0.00271818	0.0328359	325.029	-0.385731	0.146259	-2.63732	0.00835649	0.0434684	ENSG00000167434	CA4	carbonic anhydrase 4 [Source:HGNC Symbol;Acc:HGNC:1375]	17	1	60149942	60170899	ENSG00000167434	762	114760	protein_coding
ENSG00000138346	384	419	513	428	451	440	339	287	353	399.999	444.168	516.651	411.761	433.636	419.047	328.858	298.182	341.816	399.347	-0.106513	0.119268	-0.893053	0.371829	0.826066	399.347	-0.489937	0.121562	-4.03036	5.56913e-05	0.00174929	399.347	-0.383424	0.121536	-3.15482	0.00160595	0.0125264	ENSG00000138346	DNA2	DNA replication helicase/nuclease 2 [Source:HGNC Symbol;Acc:HGNC:2939]	10	-1	68414064	68472121	ENSG00000138346	1763	601810	protein_coding
ENSG00000092969	430	376	452	499	381	427	293	303	374	447.915	398.585	455.217	480.067	366.331	406.667	284.234	314.806	362.151	390.664	-0.0552764	0.129864	-0.425647	0.670365	0.937448	390.664	-0.437647	0.131987	-3.31582	0.000913746	0.0150707	390.664	-0.38237	0.131744	-2.90237	0.00370356	0.0236234	ENSG00000092969	TGFB2	transforming growth factor beta 2 [Source:HGNC Symbol;Acc:HGNC:11768]	1	1	218345336	218444619	ENSG00000092969	7042	190220	protein_coding
ENSG00000143412	1304	1048	1314	1078	1243	1248	840	934	872	1358.33	1110.95	1323.35	1037.1	1195.14	1188.57	814.868	970.392	844.373	1093.68	-0.149028	0.102768	-1.45014	0.14702	0.660845	1093.68	-0.529045	0.103748	-5.09931	3.40891e-07	2.59435e-05	1093.68	-0.380017	0.103819	-3.66038	0.000251842	0.00293879	ENSG00000143412	ANXA9	annexin A9 [Source:HGNC Symbol;Acc:HGNC:547]	1	1	150982249	150995634	ENSG00000143412	8416	603319	protein_coding
ENSG00000011243	1823	1502	1331	1829	1607	1459	1253	1105	1287	1898.95	1592.22	1340.47	1759.6	1545.13	1389.52	1215.51	1148.05	1246.22	1459.52	-0.0414781	0.114852	-0.361143	0.717993	0.948428	1459.52	-0.420292	0.115491	-3.63918	0.000273506	0.00587523	1459.52	-0.378814	0.115398	-3.28267	0.00102829	0.00894721	ENSG00000011243	AKAP8L	A-kinase anchoring protein 8 like [Source:HGNC Symbol;Acc:HGNC:29857]	19	-1	15380050	15419141	ENSG00000011243	26993	609475	protein_coding
ENSG00000166033	460	538	479	544	485	567	636	660	724	479.165	570.316	482.409	523.359	466.327	540	616.972	685.716	701.062	562.814	-0.00159108	0.110644	-0.0143802	0.988527	0.999379	562.814	0.387668	0.109401	3.54356	0.000394763	0.00784838	562.814	0.389259	0.108925	3.57366	0.000352032	0.00382825	ENSG00000166033	HTRA1	HtrA serine peptidase 1 [Source:HGNC Symbol;Acc:HGNC:9476]	10	1	122458551	122514907	ENSG00000166033	5654	602194	protein_coding
ENSG00000255302	1984	2427	2206	2265	2385	2619	3085	2758	3383	2066.66	2572.78	2221.7	2179.06	2293.18	2494.28	2992.7	2865.46	3275.82	2551.29	0.0221247	0.0926132	0.238893	0.811188	0.967694	2551.29	0.413014	0.0922872	4.47531	7.62988e-06	0.000350483	2551.29	0.39089	0.0921355	4.24255	2.20995e-05	0.000412613	ENSG00000255302	EID1	EP300 interacting inhibitor of differentiation 1 [Source:HGNC Symbol;Acc:HGNC:1191]	15	1	48878134	48880173	ENSG00000255302	23741	605894	protein_coding
ENSG00000196465	3208	2996	3034	3438	3155	3805	4197	3997	5010	3341.66	3175.96	3055.59	3307.55	3033.53	3623.81	4071.43	4152.74	4851.27	3623.73	0.0579095	0.0885981	0.65362	0.513356	0.895228	3623.73	0.449889	0.0883593	5.09159	3.5508e-07	2.68952e-05	3623.73	0.391979	0.0882173	4.44334	8.85729e-06	0.000195267	ENSG00000196465	MYL6B	myosin light chain 6B [Source:HGNC Symbol;Acc:HGNC:29823]	12	1	56152256	56159647	ENSG00000196465	140465	609930	protein_coding
ENSG00000267216	690	687	744	761	774	759	973	930	1009	718.748	728.267	749.295	732.126	744.201	722.857	943.889	966.236	977.032	809.183	0.00175771	0.0852639	0.0206149	0.983553	0.999226	809.183	0.39443	0.0841306	4.68831	2.75476e-06	0.000151816	809.183	0.392672	0.0836863	4.69219	2.70292e-06	7.54628e-05	ENSG00000267216	ZNF8-ERVK3-1	ZNF8-ERVK3-1 readthrough [Source:NCBI gene (formerly Entrezgene);Acc:108903150]	19	1	58278966	58315197	ENSG00000267216	108903150	---	lncRNA
ENSG00000092758	174	166	181	204	200	208	261	255	261	181.249	175.971	182.288	196.26	192.3	198.095	253.191	264.936	252.731	210.78	0.120726	0.139201	0.867277	0.38579	0.837526	210.78	0.514334	0.136584	3.7657	0.000166086	0.0040036	210.78	0.393608	0.134386	2.92894	0.00340119	0.0222111	ENSG00000092758	COL9A3	collagen type IX alpha 3 chain [Source:HGNC Symbol;Acc:HGNC:2219]	20	1	62816244	62841159	ENSG00000092758	1299	120270	protein_coding
ENSG00000120306	445	322	428	400	402	511	514	566	597	463.54	341.342	431.046	384.823	386.523	486.666	498.622	588.053	578.085	462.078	0.0252647	0.13452	0.187814	0.851022	0.97623	462.078	0.429018	0.133231	3.22011	0.00128142	0.0189803	462.078	0.403754	0.132635	3.04411	0.00233374	0.0167806	ENSG00000120306	CYSTM1	cysteine rich transmembrane module containing 1 [Source:HGNC Symbol;Acc:HGNC:30239]	5	1	140175156	140282052	ENSG00000120306	84418	---	protein_coding
ENSG00000100234	1811	2509	2121	2506	3008	3038	3815	3930	3187	1886.45	2659.71	2136.09	2410.92	2892.19	2893.33	3700.86	4083.13	3086.03	2860.97	0.294774	0.120816	2.43986	0.0146931	0.338571	2860.97	0.701933	0.120595	5.82059	5.86413e-09	6.94226e-07	2860.97	0.407159	0.120265	3.3855	0.000710474	0.00671411	ENSG00000100234	TIMP3	TIMP metallopeptidase inhibitor 3 [Source:HGNC Symbol;Acc:HGNC:11822]	22	1	32801705	32863041	ENSG00000100234	7078	188826	protein_coding
ENSG00000115756	932	898	907	1009	893	988	1290	1181	1254	970.831	951.941	913.455	970.716	858.619	940.952	1251.4	1227.02	1214.27	1033.24	-0.0337943	0.0844945	-0.399959	0.689187	0.942039	1033.24	0.380843	0.0835366	4.55899	5.13995e-06	0.000249686	1033.24	0.414637	0.0832954	4.97791	6.42748e-07	2.27045e-05	ENSG00000115756	HPCAL1	hippocalcin like 1 [Source:HGNC Symbol;Acc:HGNC:5145]	2	1	10302889	10427617	ENSG00000115756	3241	600207	protein_coding
ENSG00000134830	283	277	320	292	298	361	419	370	442	294.791	293.639	322.277	280.921	286.527	343.809	406.464	384.416	427.996	337.871	0.00066831	0.125242	0.00533614	0.995742	0.999783	337.871	0.420542	0.123248	3.41216	0.000644506	0.0114577	337.871	0.419873	0.122523	3.42688	0.000610549	0.00597179	ENSG00000134830	C5AR2	complement component 5a receptor 2 [Source:HGNC Symbol;Acc:HGNC:4527]	19	1	47332175	47347329	ENSG00000134830	27202	609949	protein_coding
ENSG00000183386	139	123	114	146	148	150	201	199	174	144.791	130.388	114.811	140.46	142.302	142.857	194.986	206.754	168.487	153.982	0.126862	0.168308	0.753748	0.451001	0.871143	153.982	0.547963	0.165116	3.31865	0.000904535	0.0149651	153.982	0.421101	0.162539	2.59077	0.00957604	0.048071	ENSG00000183386	FHL3	four and a half LIM domains 3 [Source:HGNC Symbol;Acc:HGNC:3704]	1	-1	37996770	38005606	ENSG00000183386	2275	602790	protein_coding
ENSG00000273269	402	350	288	420	318	452	491	513	537	418.749	371.024	290.05	404.064	305.757	430.476	476.31	532.988	519.986	416.6	0.0793419	0.146024	0.54335	0.586889	0.912637	416.6	0.502491	0.144651	3.47382	0.000513114	0.00963642	416.6	0.423149	0.14379	2.94283	0.00325222	0.0215209	ENSG00000273269	AC073283.3	novel transcript	2	-1	47065941	47176511	ENSG00000273269	---	---	protein_coding
ENSG00000068028	164	151	154	193	166	163	256	194	228	170.833	160.07	155.096	185.677	159.609	155.238	248.341	201.559	220.776	184.133	0.0425791	0.156819	0.271517	0.785993	0.962449	184.133	0.465767	0.153892	3.02659	0.00247326	0.0305232	184.133	0.423188	0.152418	2.77649	0.00549489	0.0319103	ENSG00000068028	RASSF1	Ras association domain family member 1 [Source:HGNC Symbol;Acc:HGNC:9882]	3	-1	50329782	50340980	ENSG00000068028	11186	605082	protein_coding
ENSG00000143153	1998	2340	2174	2358	2203	2378	3241	2735	3031	2081.24	2480.56	2189.47	2268.53	2118.18	2264.76	3144.03	2841.56	2934.97	2480.37	-0.0213555	0.0827779	-0.257986	0.796418	0.964119	2480.37	0.402199	0.0823634	4.88322	1.04367e-06	6.49024e-05	2480.37	0.423554	0.0822448	5.14992	2.606e-07	1.09709e-05	ENSG00000143153	ATP1B1	ATPase Na+/K+ transporting subunit beta 1 [Source:HGNC Symbol;Acc:HGNC:804]	1	1	169105697	169132722	ENSG00000143153	481	182330	protein_coding
ENSG00000117691	496	455	447	442	484	546	581	653	678	516.665	482.331	450.181	425.23	465.366	520	563.617	678.443	656.519	528.706	-0.0385806	0.115562	-0.333853	0.73849	0.953172	528.706	0.389519	0.114141	3.41261	0.000643433	0.0114514	528.706	0.4281	0.113816	3.76133	0.000169015	0.00214635	ENSG00000117691	NENF	neudesin neurotrophic factor [Source:HGNC Symbol;Acc:HGNC:30384]	1	1	212432920	212446379	ENSG00000117691	29937	611874	protein_coding
ENSG00000179241	179	194	234	224	211	229	323	247	296	186.458	205.653	235.665	215.501	202.876	218.095	313.336	256.624	286.622	235.648	0.0191779	0.144537	0.132685	0.894443	0.981093	235.648	0.44848	0.142006	3.15818	0.00158759	0.0221984	235.648	0.429302	0.14095	3.04577	0.00232083	0.0167113	ENSG00000179241	LDLRAD3	low density lipoprotein receptor class A domain containing 3 [Source:HGNC Symbol;Acc:HGNC:27046]	11	1	35943981	36232136	ENSG00000179241	143458	617986	protein_coding
ENSG00000107554	928	1188	1076	1433	1285	1182	2093	1496	1506	966.664	1259.36	1083.66	1378.63	1235.53	1125.71	2030.38	1554.29	1458.29	1343.61	0.176387	0.124799	1.41337	0.157547	0.671697	1343.61	0.60783	0.124301	4.88998	1.00846e-06	6.29577e-05	1343.61	0.431443	0.123825	3.48431	0.000493417	0.00499792	ENSG00000107554	DNMBP	dynamin binding protein [Source:HGNC Symbol;Acc:HGNC:30373]	10	-1	99875577	100009947	ENSG00000107554	23268	611282	protein_coding
ENSG00000176485	400	312	336	339	377	377	489	460	478	416.665	330.741	338.391	326.138	362.485	359.047	474.37	477.923	462.856	394.291	-0.0514445	0.120341	-0.427488	0.669024	0.93731	394.291	0.382187	0.118478	3.22581	0.00125617	0.0186754	394.291	0.433631	0.118132	3.67074	0.000241846	0.00285203	ENSG00000176485	PLAAT3	phospholipase A and acyltransferase 3 [Source:HGNC Symbol;Acc:HGNC:17825]	11	-1	63573195	63616883	ENSG00000176485	11145	613867	protein_coding
ENSG00000138495	627	497	538	597	603	600	780	724	850	653.123	526.854	541.829	574.348	579.784	571.428	756.663	752.209	823.07	642.145	0.00318377	0.104564	0.0304481	0.97571	0.996813	642.145	0.43785	0.103261	4.24022	2.23299e-05	0.000833824	642.145	0.434666	0.102794	4.22852	2.35229e-05	0.000434962	ENSG00000138495	COX17	cytochrome c oxidase copper chaperone COX17 [Source:HGNC Symbol;Acc:HGNC:2264]	3	-1	119654513	119677454	ENSG00000138495	10063	604813	protein_coding
ENSG00000116473	704	579	668	641	762	709	937	854	977	733.331	613.779	672.754	616.679	732.663	675.238	908.966	887.275	946.046	754.081	0.00321589	0.100959	0.0318536	0.974589	0.996674	754.081	0.441125	0.0998006	4.42006	9.86735e-06	0.000428533	754.081	0.437909	0.0993885	4.40603	1.05281e-05	0.00022645	ENSG00000116473	RAP1A	RAP1A, member of RAS oncogene family [Source:HGNC Symbol;Acc:HGNC:9855]	1	1	111542218	111716691	ENSG00000116473	5906	179520	protein_coding
ENSG00000198721	315	330	383	372	406	379	491	521	504	328.124	349.822	385.726	357.885	390.369	360.952	476.31	541.3	488.032	408.724	0.0599916	0.115738	0.518339	0.604222	0.917985	408.724	0.500282	0.11388	4.39307	1.11759e-05	0.000465372	408.724	0.440291	0.112874	3.90072	9.59088e-05	0.00136583	ENSG00000198721	ECI2	enoyl-CoA delta isomerase 2 [Source:HGNC Symbol;Acc:HGNC:14601]	6	-1	4115689	4135597	ENSG00000198721	10455	608024	protein_coding
ENSG00000111962	247	208	251	246	282	297	403	356	324	257.291	220.494	252.786	236.666	271.143	282.857	390.943	369.871	313.735	288.421	0.113713	0.137931	0.824423	0.409699	0.848135	288.421	0.555941	0.135734	4.09581	4.20691e-05	0.00139972	288.421	0.442228	0.134149	3.29653	0.000978858	0.00860969	ENSG00000111962	UST	uronyl 2-sulfotransferase [Source:HGNC Symbol;Acc:HGNC:17223]	6	1	148747030	149076990	ENSG00000111962	10090	610752	protein_coding
ENSG00000128656	242	234	250	242	264	272	337	336	349	252.083	248.056	251.779	232.818	253.836	259.048	326.917	349.092	337.943	279.063	-0.0119618	0.125586	-0.0952477	0.924118	0.987832	279.063	0.430974	0.123018	3.50335	0.000459448	0.00886823	279.063	0.442936	0.122233	3.62369	0.000290431	0.00327903	ENSG00000128656	CHN1	chimerin 1 [Source:HGNC Symbol;Acc:HGNC:1943]	2	-1	174798809	175005381	ENSG00000128656	1123	118423	protein_coding
ENSG00000147689	147	148	161	180	160	189	224	242	229	153.125	156.89	162.146	173.17	153.84	180	217.298	251.429	221.745	185.516	0.102643	0.152804	0.671727	0.501758	0.890262	185.516	0.54722	0.149688	3.65573	0.000256448	0.00561445	185.516	0.444577	0.147563	3.01279	0.00258858	0.0180902	ENSG00000147689	FAM83A	family with sequence similarity 83 member A [Source:HGNC Symbol;Acc:HGNC:28210]	8	1	123178960	123210079	ENSG00000147689	84985	---	protein_coding
ENSG00000148344	140	212	207	210	232	253	279	284	353	145.833	224.734	208.473	202.032	223.068	240.952	270.653	295.066	341.816	239.181	0.202094	0.16418	1.23093	0.21835	0.723868	239.181	0.648486	0.161972	4.00369	6.23617e-05	0.00189841	239.181	0.446392	0.159706	2.79509	0.00518845	0.0305932	ENSG00000148344	PTGES	prostaglandin E synthase [Source:HGNC Symbol;Acc:HGNC:9599]	9	-1	129738331	129753042	ENSG00000148344	9536	605172	protein_coding
ENSG00000185950	237	363	254	292	295	343	435	337	464	246.874	384.805	255.808	280.921	283.642	326.667	421.985	350.131	449.299	333.348	0.00704536	0.160239	0.0439677	0.96493	0.994729	333.348	0.462305	0.158519	2.91641	0.0035409	0.0396293	333.348	0.455259	0.157909	2.88305	0.00393844	0.0246811	ENSG00000185950	IRS2	insulin receptor substrate 2 [Source:HGNC Symbol;Acc:HGNC:6126]	13	-1	109752695	109786583	ENSG00000185950	8660	600797	protein_coding
ENSG00000100219	22499	21784	22878	23397	25543	24857	36155	31230	30769	23436.4	23092.5	23040.8	22509.3	24559.6	23673.3	35073.3	32446.8	29794.2	26402.9	0.0241122	0.0713847	0.337779	0.73553	0.952767	26402.9	0.484192	0.0713358	6.7875	1.14095e-11	2.76284e-09	26402.9	0.46008	0.0713162	6.45126	1.10923e-10	1.29125e-08	ENSG00000100219	XBP1	X-box binding protein 1 [Source:HGNC Symbol;Acc:HGNC:12801]	22	-1	28794555	28800597	ENSG00000100219	7494	194355	protein_coding
ENSG00000102007	1879	1820	2028	1758	1941	2199	2413	2606	2825	1957.29	1929.32	2042.43	1691.3	1866.27	2094.28	2340.81	2707.54	2735.5	2151.64	-0.0690934	0.0918092	-0.752577	0.451704	0.871143	2151.64	0.392529	0.0913306	4.29789	1.72431e-05	0.00067379	2151.64	0.461622	0.0912718	5.05766	4.24422e-07	1.63908e-05	ENSG00000102007	PLP2	proteolipid protein 2 [Source:HGNC Symbol;Acc:HGNC:9087]	X	1	49171898	49175235	ENSG00000102007	5355	300112	protein_coding
ENSG00000166173	147	154	122	170	186	147	213	222	235	153.125	163.25	122.868	163.55	178.839	140	206.627	230.65	227.555	176.274	0.136234	0.165805	0.821651	0.411276	0.84919	176.274	0.598876	0.162669	3.68156	0.000231815	0.00521812	176.274	0.462643	0.160263	2.88677	0.00389213	0.0244908	ENSG00000166173	LARP6	La ribonucleoprotein 6, translational regulator [Source:HGNC Symbol;Acc:HGNC:24012]	15	-1	70829130	70854157	ENSG00000166173	55323	611300	protein_coding
ENSG00000275674	150	145	150	147	172	180	217	214	235	156.25	153.71	151.068	141.422	165.378	171.429	210.508	222.338	227.555	177.74	0.0530922	0.154244	0.34421	0.730689	0.952453	177.74	0.518507	0.150819	3.43794	0.000586149	0.010621	177.74	0.465415	0.149132	3.12083	0.00180339	0.0137591	ENSG00000275674	AC091167.6	novel protein	15	1	90266317	90314499	ENSG00000275674	---	---	protein_coding
ENSG00000204054	1446	1248	1414	1473	1644	1644	2092	2142	2133	1506.25	1322.96	1424.06	1417.11	1580.71	1565.71	2029.41	2225.46	2065.42	1681.9	0.101504	0.0836351	1.21366	0.224879	0.729483	1681.9	0.571141	0.0829726	6.88349	5.84053e-12	1.48164e-09	1681.9	0.469636	0.0825507	5.68906	1.27737e-08	8.53396e-07	ENSG00000204054	LINC00963	long intergenic non-protein coding RNA 963 [Source:HGNC Symbol;Acc:HGNC:48716]	9	1	129476946	129513687	ENSG00000204054	---	---	lncRNA
ENSG00000140961	555	586	554	669	805	819	1152	873	1067	578.123	621.2	557.943	643.617	774.007	780	1117.53	907.015	1033.19	779.181	0.32292	0.109289	2.95474	0.0031293	0.169862	779.181	0.799836	0.108219	7.3909	1.45839e-13	4.85583e-11	779.181	0.476916	0.106732	4.46835	7.88257e-06	0.00017734	ENSG00000140961	OSGIN1	oxidative stress induced growth inhibitor 1 [Source:HGNC Symbol;Acc:HGNC:30093]	16	1	83931311	83966332	ENSG00000140961	29948	607975	protein_coding
ENSG00000143845	243	283	297	298	284	275	418	412	325	253.124	299.999	299.114	286.693	273.066	261.905	405.494	428.053	314.703	313.572	-0.0528573	0.139825	-0.378024	0.705413	0.945363	313.572	0.429204	0.137558	3.12016	0.00180752	0.0244811	313.572	0.482061	0.137187	3.5139	0.000441587	0.00456931	ENSG00000143845	ETNK2	ethanolamine kinase 2 [Source:HGNC Symbol;Acc:HGNC:25575]	1	-1	204131062	204152044	ENSG00000143845	55224	609859	protein_coding
ENSG00000124813	152	132	162	178	190	177	239	257	239	158.333	139.929	163.153	171.246	182.685	168.571	231.849	267.014	231.428	190.468	0.178648	0.15234	1.17269	0.240918	0.744362	190.468	0.660825	0.149057	4.43337	9.27726e-06	0.000410873	190.468	0.482177	0.146169	3.29877	0.00097111	0.00855624	ENSG00000124813	RUNX2	RUNX family transcription factor 2 [Source:HGNC Symbol;Acc:HGNC:10472]	6	1	45328157	45664349	ENSG00000124813	860	600211	protein_coding
ENSG00000253313	148	176	160	181	165	214	248	279	228	154.166	186.572	161.139	174.132	158.647	203.809	240.58	289.871	220.776	198.855	0.097164	0.163382	0.594705	0.552041	0.906537	198.855	0.581197	0.160396	3.6235	0.000290643	0.00614426	198.855	0.484032	0.158576	3.05236	0.00227049	0.0164335	ENSG00000253313	C1orf210	chromosome 1 open reading frame 210 [Source:HGNC Symbol;Acc:HGNC:28755]	1	-1	43281877	43285617	ENSG00000253313	149466	---	protein_coding
ENSG00000159461	1212	1151	1228	1217	1277	1337	1684	1743	1750	1262.5	1220.14	1236.74	1170.82	1227.84	1273.33	1633.62	1810.91	1694.55	1392.27	-0.01848	0.0795692	-0.23225	0.816343	0.968079	1392.27	0.466179	0.0786757	5.92533	3.11679e-09	3.985e-07	1392.27	0.484659	0.0784435	6.17845	6.47343e-10	6.06528e-08	ENSG00000159461	AMFR	autocrine motility factor receptor [Source:HGNC Symbol;Acc:HGNC:463]	16	-1	56361452	56425545	ENSG00000159461	267	603243	protein_coding
ENSG00000156113	291	316	324	411	388	371	542	506	536	303.124	334.981	326.306	395.406	373.062	353.333	525.784	525.715	519.018	406.303	0.218055	0.111262	1.95984	0.0500151	0.51564	406.303	0.703523	0.109158	6.445	1.15597e-10	2.09939e-08	406.303	0.485468	0.107042	4.5353	5.75209e-06	0.000139411	ENSG00000156113	KCNMA1	potassium calcium-activated channel subfamily M alpha 1 [Source:HGNC Symbol;Acc:HGNC:6284]	10	-1	76869601	77638369	ENSG00000156113	3778	600150	protein_coding
ENSG00000182759	126	105	91	112	141	110	170	151	171	131.25	111.307	91.6476	107.75	135.571	104.762	164.914	156.883	165.582	129.963	0.0595794	0.188909	0.315387	0.752468	0.955263	129.963	0.545636	0.184906	2.95089	0.00316861	0.0368028	129.963	0.486056	0.182936	2.65698	0.00788446	0.0415333	ENSG00000182759	MAFA	MAF bZIP transcription factor A [Source:HGNC Symbol;Acc:HGNC:23145]	8	-1	143419182	143430732	ENSG00000182759	389692	610303	protein_coding
ENSG00000197457	1337	1437	1429	1583	1755	1749	2110	2322	2463	1392.7	1523.32	1439.17	1522.94	1687.43	1665.71	2046.87	2412.47	2384.97	1786.18	0.163073	0.0871723	1.8707	0.0613872	0.541834	1786.18	0.652086	0.0865542	7.53384	4.92688e-14	1.86923e-11	1786.18	0.489013	0.0860557	5.68251	1.32729e-08	8.791e-07	ENSG00000197457	STMN3	stathmin 3 [Source:HGNC Symbol;Acc:HGNC:15926]	20	-1	63639705	63657682	ENSG00000197457	50861	608362	protein_coding
ENSG00000274322	206	215	236	225	206	259	317	273	348	214.583	227.915	237.68	216.463	198.069	246.667	307.516	283.637	336.974	252.167	-0.0408915	0.140139	-0.291793	0.770445	0.959588	252.167	0.448882	0.137279	3.26985	0.00107604	0.0169431	252.167	0.489773	0.136721	3.58227	0.000340619	0.00371465	ENSG00000274322	AL136531.2	novel protein	20	-1	1317571	1393096	ENSG00000274322	---	---	protein_coding
ENSG00000163873	82	136	146	142	130	186	222	185	220	85.4164	144.169	147.039	136.612	124.995	177.143	215.358	192.208	213.03	159.552	0.220083	0.199759	1.10174	0.270573	0.7609	159.552	0.720544	0.196682	3.66351	0.000248787	0.00550707	159.552	0.50046	0.193665	2.58416	0.0097617	0.0487166	ENSG00000163873	GRIK3	glutamate ionotropic receptor kainate type subunit 3 [Source:HGNC Symbol;Acc:HGNC:4581]	1	-1	36795527	37034515	ENSG00000163873	2899	138243	protein_coding
ENSG00000137880	137	113	127	126	136	161	193	190	196	142.708	119.788	127.904	121.219	130.764	153.333	187.226	197.403	189.79	152.237	0.054177	0.168408	0.321701	0.747679	0.953661	152.237	0.556706	0.164423	3.38581	0.000709679	0.0123822	152.237	0.502529	0.162584	3.09088	0.00199563	0.0148714	ENSG00000137880	GCHFR	GTP cyclohydrolase I feedback regulator [Source:HGNC Symbol;Acc:HGNC:4194]	15	1	40764068	40767708	ENSG00000137880	2644	602437	protein_coding
ENSG00000050628	89	83	98	107	111	113	147	145	162	92.7081	87.9856	98.6974	102.94	106.726	107.619	142.602	150.65	156.867	116.311	0.1829	0.183537	0.996533	0.318991	0.789882	116.311	0.68736	0.178843	3.84337	0.000121358	0.00317959	116.311	0.50446	0.174809	2.88577	0.00390456	0.0245478	ENSG00000050628	PTGER3	prostaglandin E receptor 3 [Source:HGNC Symbol;Acc:HGNC:9595]	1	-1	70852353	71047808	ENSG00000050628	5733	176806	protein_coding
ENSG00000137267	144	154	167	163	150	182	210	216	255	150	163.25	168.188	156.815	144.225	173.333	203.717	224.416	246.921	181.207	-0.0214011	0.157346	-0.136013	0.891811	0.980491	181.207	0.487474	0.153659	3.17244	0.00151162	0.0213795	181.207	0.508875	0.152768	3.33103	0.000865252	0.00782086	ENSG00000137267	TUBB2A	tubulin beta 2A class IIa [Source:HGNC Symbol;Acc:HGNC:12412]	6	-1	3153666	3157544	ENSG00000137267	7280	615101	protein_coding
ENSG00000235123	10997	10168	9952	11141	11568	11341	16400	15997	14412	11455.2	10778.8	10022.8	10718.3	11122.6	10800.9	15909.3	16620.3	13955.4	12376	0.017145	0.0782946	0.218981	0.826665	0.969555	12376	0.527151	0.0781879	6.74211	1.56108e-11	3.56417e-09	12376	0.510006	0.0781512	6.52589	6.75992e-11	8.11507e-09	ENSG00000235123	DSCAM-AS1	DSCAM antisense RNA 1 [Source:HGNC Symbol;Acc:HGNC:40197]	21	1	40383083	40385358	ENSG00000235123	100506492	---	lncRNA
ENSG00000284969	1113	1050	1030	1129	946	1098	1475	1377	1526	1159.37	1113.07	1037.33	1086.16	909.579	1045.71	1430.87	1430.65	1477.65	1187.82	-0.121781	0.0895011	-1.36067	0.173619	0.690282	1187.82	0.390904	0.0884895	4.41752	9.98376e-06	0.000431244	1187.82	0.512685	0.0885139	5.79215	6.94923e-09	5.08485e-07	ENSG00000284969	AL049629.2	novel protein	11	-1	33698261	33722467	ENSG00000284969	---	---	protein_coding
ENSG00000274760	464	326	327	404	382	360	529	496	558	483.332	345.582	329.327	388.671	367.293	342.857	513.173	515.326	540.321	425.098	-0.0757422	0.135716	-0.558093	0.576781	0.910919	425.098	0.43812	0.133863	3.27289	0.00106454	0.016845	425.098	0.513862	0.133689	3.8437	0.000121193	0.00163499	ENSG00000274760	AL049766.1	---	20	1	49279116	49279208	ENSG00000274760	---	---	misc_RNA
ENSG00000115457	2305	2155	2332	2284	2279	2736	3199	3330	3622	2401.03	2284.45	2348.6	2197.34	2191.26	2605.71	3103.29	3459.75	3507.24	2677.63	-0.00815631	0.0855995	-0.0952846	0.924089	0.987832	2677.63	0.517594	0.0851301	6.08004	1.20154e-09	1.65543e-07	2677.63	0.52575	0.0850046	6.18497	6.21157e-10	5.89179e-08	ENSG00000115457	IGFBP2	insulin like growth factor binding protein 2 [Source:HGNC Symbol;Acc:HGNC:5471]	2	1	216632828	216664436	ENSG00000115457	3485	146731	protein_coding
ENSG00000177469	105	123	108	157	109	157	195	161	235	109.375	130.388	108.769	151.043	104.803	149.524	189.166	167.273	227.555	148.655	0.218753	0.191323	1.14337	0.252885	0.749655	148.655	0.746384	0.187661	3.97731	6.97005e-05	0.0020667	148.655	0.527631	0.184249	2.86368	0.00418749	0.0259456	ENSG00000177469	CAVIN1	caveolae associated protein 1 [Source:HGNC Symbol;Acc:HGNC:9688]	17	-1	42402449	42423256	ENSG00000177469	284119	603198	protein_coding
ENSG00000262730	165	138	132	146	125	206	238	210	217	171.875	146.289	132.939	140.46	120.187	196.19	230.879	218.182	210.125	174.125	0.0190406	0.183288	0.103883	0.917262	0.986049	174.125	0.54773	0.179892	3.04478	0.00232851	0.0292335	174.125	0.52869	0.178732	2.958	0.00309644	0.0207411	ENSG00000262730	AC104581.2	novel transcript	17	-1	7925931	7930622	ENSG00000262730	---	---	protein_coding
ENSG00000170500	806	1111	947	1219	1260	1157	1896	1623	1556	839.581	1177.74	953.739	1172.75	1211.49	1101.9	1839.27	1686.24	1506.7	1276.6	0.230881	0.113262	2.03846	0.0415037	0.486526	1276.6	0.760447	0.112545	6.7568	1.41072e-11	3.31561e-09	1276.6	0.529566	0.11186	4.73416	2.19961e-06	6.40684e-05	ENSG00000170500	LONRF2	LON peptidase N-terminal domain and ring finger 2 [Source:HGNC Symbol;Acc:HGNC:24788]	2	-1	100271875	100322501	ENSG00000170500	164832	---	protein_coding
ENSG00000276116	348	310	279	364	358	381	558	496	486	362.499	328.621	280.986	350.189	344.217	362.857	541.305	515.326	470.602	395.178	0.121843	0.122285	0.996379	0.319066	0.789882	395.178	0.652299	0.120079	5.43227	5.56431e-08	5.20052e-06	395.178	0.530456	0.118687	4.46938	7.84462e-06	0.000177265	ENSG00000276116	FUT8-AS1	FUT8 antisense RNA 1 [Source:HGNC Symbol;Acc:HGNC:44294]	14	-1	65411170	65412690	ENSG00000276116	---	---	lncRNA
ENSG00000115902	348	333	366	396	397	343	610	507	472	362.499	353.003	368.605	380.975	381.715	326.667	591.75	526.754	457.046	416.557	0.00672259	0.123757	0.0543209	0.95668	0.993034	416.557	0.539176	0.121634	4.43277	9.30309e-06	0.000410873	416.557	0.532454	0.120986	4.40097	1.07769e-05	0.000230637	ENSG00000115902	SLC1A4	solute carrier family 1 member 4 [Source:HGNC Symbol;Acc:HGNC:10942]	2	1	64988477	65023865	ENSG00000115902	6509	600229	protein_coding
ENSG00000164237	1143	1022	1134	984	1198	1104	1659	1483	1457	1190.62	1083.39	1142.07	946.665	1151.88	1051.43	1609.36	1540.78	1410.84	1236.34	-0.117066	0.0935126	-1.25187	0.210616	0.716731	1236.34	0.416882	0.0925421	4.50478	6.64415e-06	0.000314162	1236.34	0.533948	0.0925534	5.76907	7.97086e-09	5.61836e-07	ENSG00000164237	CMBL	carboxymethylenebutenolidase homolog [Source:HGNC Symbol;Acc:HGNC:25090]	5	-1	10275875	10307902	ENSG00000164237	134147	613379	protein_coding
ENSG00000078596	158	159	115	168	162	169	238	234	228	164.583	168.551	115.818	161.626	155.763	160.952	230.879	243.117	220.776	180.23	0.0931086	0.165652	0.562073	0.574066	0.910919	180.23	0.631186	0.161996	3.89632	9.76657e-05	0.00268195	180.23	0.538078	0.160015	3.36267	0.000771934	0.00715413	ENSG00000078596	ITM2A	integral membrane protein 2A [Source:HGNC Symbol;Acc:HGNC:6173]	X	-1	79360384	79367667	ENSG00000078596	9452	300222	protein_coding
ENSG00000167772	76	76	100	99	94	92	134	145	121	79.1664	80.5651	100.712	95.2437	90.381	87.619	129.991	150.65	117.166	103.499	0.0678886	0.202303	0.335578	0.737189	0.952767	103.499	0.608495	0.197028	3.08837	0.00201256	0.0264202	103.499	0.540607	0.19455	2.77876	0.00545672	0.0317365	ENSG00000167772	ANGPTL4	angiopoietin like 4 [Source:HGNC Symbol;Acc:HGNC:16039]	19	1	8363289	8374370	ENSG00000167772	51129	605910	protein_coding
ENSG00000233913	687	505	504	568	515	588	698	775	883	715.623	535.334	507.587	546.449	495.172	560	677.117	805.197	855.024	633.056	-0.134611	0.130313	-1.03299	0.30161	0.78129	633.056	0.410578	0.128916	3.18484	0.00144834	0.0207719	633.056	0.545189	0.128991	4.22658	2.37267e-05	0.000437151	ENSG00000233913	RPL10P9	ribosomal protein L10 pseudogene 9 [Source:HGNC Symbol;Acc:HGNC:35579]	5	1	168616352	168616996	ENSG00000233913	---	---	processed_pseudogene
ENSG00000106688	253	238	269	238	238	272	348	321	391	263.541	252.296	270.914	228.97	228.837	259.048	337.588	333.507	378.612	283.701	-0.134378	0.129189	-1.04016	0.298266	0.778849	283.701	0.41615	0.12599	3.30304	0.000956434	0.0155818	283.701	0.550527	0.126159	4.36377	1.27843e-05	0.000264392	ENSG00000106688	SLC1A1	solute carrier family 1 member 1 [Source:HGNC Symbol;Acc:HGNC:10939]	9	1	4490468	4587469	ENSG00000106688	6505	133550	protein_coding
ENSG00000272711	72	66	77	78	76	99	110	115	134	74.9998	69.9645	77.548	75.0405	73.074	94.2857	106.709	119.481	129.754	91.2063	0.123296	0.212559	0.580057	0.561876	0.909383	91.2063	0.677216	0.206769	3.27524	0.00105574	0.0167389	91.2063	0.55392	0.203211	2.72583	0.00641397	0.0357609	ENSG00000272711	AC019069.1	novel transcript	2	-1	74832655	74833987	ENSG00000272711	---	---	lncRNA
ENSG00000162645	111	98	87	110	101	125	150	140	189	115.625	103.887	87.6192	105.826	97.1115	119.048	145.512	145.455	183.012	122.566	0.0692181	0.193328	0.358034	0.720318	0.948964	122.566	0.627609	0.188506	3.32939	0.000870368	0.0145963	122.566	0.558391	0.186292	2.9974	0.00272291	0.0187478	ENSG00000162645	GBP2	guanylate binding protein 2 [Source:HGNC Symbol;Acc:HGNC:4183]	1	-1	89106132	89150456	ENSG00000162645	2634	600412	protein_coding
ENSG00000102265	2247	2262	2226	2541	2269	2472	3465	3337	3567	2340.62	2397.87	2241.84	2444.59	2181.64	2354.28	3361.33	3467.02	3453.99	2693.69	0.00014268	0.0720476	0.00198036	0.99842	0.999783	2693.69	0.558871	0.0714556	7.82123	5.23091e-15	2.45883e-12	2693.69	0.558728	0.0712933	7.83703	4.61322e-15	1.22944e-12	ENSG00000102265	TIMP1	TIMP metallopeptidase inhibitor 1 [Source:HGNC Symbol;Acc:HGNC:11820]	X	1	47582408	47586789	ENSG00000102265	7076	305370	protein_coding
ENSG00000127824	118	146	137	163	139	150	194	215	236	122.916	154.77	137.975	156.815	133.648	142.857	188.196	223.377	228.523	165.453	0.0603879	0.16713	0.361323	0.717858	0.94835	165.453	0.622872	0.162956	3.82233	0.000132197	0.00336964	165.453	0.562484	0.161152	3.49041	0.000482289	0.0049046	ENSG00000127824	TUBA4A	tubulin alpha 4a [Source:HGNC Symbol;Acc:HGNC:12407]	2	-1	219249710	219278170	ENSG00000127824	7277	191110	protein_coding
ENSG00000171791	468	491	589	492	496	562	813	674	729	487.499	520.493	593.192	473.332	476.904	535.238	788.676	700.261	705.903	586.833	-0.10858	0.109383	-0.992662	0.320875	0.792265	586.833	0.454761	0.107528	4.22922	2.34504e-05	0.00086552	586.833	0.563342	0.107513	5.23977	1.60777e-07	7.33088e-06	ENSG00000171791	BCL2	BCL2 apoptosis regulator [Source:HGNC Symbol;Acc:HGNC:990]	18	-1	63123346	63320128	ENSG00000171791	596	151430	protein_coding
ENSG00000250479	1128	827	982	1054	964	1034	1309	1539	1511	1175	876.676	988.989	1014.01	926.886	984.762	1269.84	1598.96	1463.13	1144.25	-0.0557074	0.111655	-0.498926	0.617831	0.923938	1144.25	0.510255	0.110732	4.608	4.06556e-06	0.00020759	1144.25	0.565963	0.110609	5.11678	3.108e-07	1.27353e-05	ENSG00000250479	CHCHD10	coiled-coil-helix-coiled-coil-helix domain containing 10 [Source:HGNC Symbol;Acc:HGNC:15559]	22	-1	23765834	23767972	ENSG00000250479	400916	615903	protein_coding
ENSG00000159335	4990	4192	4303	4584	4775	5033	6730	7231	6601	5197.9	4443.8	4333.62	4410.07	4591.16	4793.33	6528.65	7512.74	6391.86	5355.91	-0.0187451	0.0873632	-0.214565	0.830107	0.97073	5355.91	0.547972	0.0871136	6.29032	3.16815e-10	5.32983e-08	5355.91	0.566717	0.0870579	6.50966	7.53227e-11	8.97216e-09	ENSG00000159335	PTMS	parathymosin [Source:HGNC Symbol;Acc:HGNC:9629]	12	1	6765516	6770952	ENSG00000159335	5763	168440	protein_coding
ENSG00000087086	18258	15172	16098	16013	15855	15736	24483	21955	21864	19018.7	16083.3	16212.6	15405.4	15244.6	14986.7	23750.5	22810.4	21171.3	18298.2	-0.169172	0.0773732	-2.18645	0.0287828	0.430881	18298.2	0.400473	0.0772877	5.18159	2.19997e-07	1.74059e-05	18298.2	0.569646	0.0772986	7.36942	1.71372e-13	3.25098e-11	ENSG00000087086	FTL	ferritin light chain [Source:HGNC Symbol;Acc:HGNC:3999]	19	1	48965309	48966879	ENSG00000087086	2512	134790	protein_coding
ENSG00000162975	73	107	83	106	117	97	158	138	164	76.0415	113.427	83.5907	101.978	112.495	92.3809	153.273	143.377	158.804	115.041	0.169497	0.199363	0.850191	0.395219	0.84043	115.041	0.739893	0.194359	3.80685	0.000140749	0.00350382	115.041	0.570396	0.190718	2.99078	0.00278268	0.0190632	ENSG00000162975	KCNF1	potassium voltage-gated channel modifier subfamily F member 1 [Source:HGNC Symbol;Acc:HGNC:6246]	2	1	10911934	10914225	ENSG00000162975	3754	603787	protein_coding
ENSG00000092421	94	126	166	106	136	191	177	207	239	97.9164	133.569	167.181	101.978	130.764	181.905	171.704	215.065	231.428	159.057	0.0560953	0.219211	0.255897	0.798031	0.964231	159.057	0.63177	0.215833	2.92713	0.00342105	0.0386207	159.057	0.575675	0.214449	2.68444	0.00726523	0.0390477	ENSG00000092421	SEMA6A	semaphorin 6A [Source:HGNC Symbol;Acc:HGNC:10738]	5	-1	116443555	116574823	ENSG00000092421	57556	605885	protein_coding
ENSG00000071282	412	286	296	435	390	500	608	578	728	429.165	303.179	298.107	418.495	374.985	476.19	589.809	600.521	704.935	466.154	0.301493	0.143312	2.10376	0.0353995	0.456981	466.154	0.879548	0.141621	6.21059	5.27864e-10	8.43632e-08	466.154	0.578055	0.139766	4.13588	3.53603e-05	0.000607769	ENSG00000071282	LMCD1	LIM and cysteine rich domains 1 [Source:HGNC Symbol;Acc:HGNC:6633]	3	1	8501807	8574668	ENSG00000071282	29995	604859	protein_coding
ENSG00000012660	822	839	869	875	825	875	1277	1157	1292	856.248	889.397	875.184	841.801	793.237	833.333	1238.79	1202.08	1251.07	975.682	-0.0864213	0.0822602	-1.05058	0.29345	0.776329	975.682	0.494527	0.0807326	6.12549	9.04056e-10	1.31351e-07	975.682	0.580948	0.0806423	7.20401	5.84673e-13	1.05695e-10	ENSG00000012660	ELOVL5	ELOVL fatty acid elongase 5 [Source:HGNC Symbol;Acc:HGNC:21308]	6	-1	53267398	53349179	ENSG00000012660	60481	611805	protein_coding
ENSG00000111678	1187	1038	1019	888	1014	1146	1439	1459	1509	1236.45	1100.35	1026.25	854.307	974.961	1091.43	1395.95	1515.85	1461.19	1184.08	-0.203235	0.101899	-1.99448	0.0461001	0.503303	1184.08	0.378869	0.100859	3.75641	0.000172369	0.00410552	1184.08	0.582104	0.101066	5.75963	8.42965e-09	5.91461e-07	ENSG00000111678	C12orf57	chromosome 12 open reading frame 57 [Source:HGNC Symbol;Acc:HGNC:29521]	12	1	6942978	6946003	ENSG00000111678	113246	615140	protein_coding
ENSG00000105048	1142	1006	1072	978	1043	1151	1438	1534	1615	1189.58	1066.43	1079.63	940.892	1002.84	1096.19	1394.98	1593.77	1563.83	1214.24	-0.133847	0.0923332	-1.44961	0.147167	0.660845	1214.24	0.448556	0.0912295	4.91679	8.79766e-07	5.66952e-05	1214.24	0.582403	0.0912829	6.3802	1.76861e-10	1.95514e-08	ENSG00000105048	TNNT1	troponin T1, slow skeletal type [Source:HGNC Symbol;Acc:HGNC:11948]	19	-1	55132698	55149206	ENSG00000105048	7138	191041	protein_coding
ENSG00000134013	252	375	372	415	308	497	519	521	734	262.499	397.525	374.647	399.254	296.142	473.333	503.472	541.3	710.745	439.88	0.175866	0.174463	1.00804	0.313436	0.787015	439.88	0.762928	0.172936	4.41162	1.02598e-05	0.000436095	439.88	0.587062	0.171841	3.4163	0.000634775	0.00617045	ENSG00000134013	LOXL2	lysyl oxidase like 2 [Source:HGNC Symbol;Acc:HGNC:6666]	8	-1	23296897	23425328	ENSG00000134013	4017	606663	protein_coding
ENSG00000160712	139	109	112	159	158	109	228	186	206	144.791	115.547	112.797	152.967	151.917	103.809	221.179	193.247	199.473	155.081	0.131288	0.185447	0.707953	0.478974	0.880571	155.081	0.719	0.181302	3.96576	7.31613e-05	0.00214291	155.081	0.587713	0.178809	3.28681	0.00101329	0.00883649	ENSG00000160712	IL6R	interleukin 6 receptor [Source:HGNC Symbol;Acc:HGNC:6019]	1	1	154405193	154469450	ENSG00000160712	3570	147880	protein_coding
ENSG00000144749	589	685	678	718	706	702	1209	932	964	613.54	726.146	682.825	690.757	678.819	668.571	1172.83	968.314	933.458	792.807	0.0111802	0.106933	0.104554	0.91673	0.985875	792.807	0.604554	0.105486	5.73113	9.97634e-09	1.11498e-06	792.807	0.593374	0.105071	5.64737	1.62918e-08	1.03111e-06	ENSG00000144749	LRIG1	leucine rich repeats and immunoglobulin like domains 1 [Source:HGNC Symbol;Acc:HGNC:17360]	3	-1	66378797	66501263	ENSG00000144749	26018	608868	protein_coding
ENSG00000079739	53	56	77	82	68	73	102	120	103	55.2082	59.3638	77.548	78.8887	65.382	69.5238	98.9483	124.676	99.7367	81.0306	0.152529	0.230877	0.660651	0.508836	0.893302	81.0306	0.748022	0.224419	3.33315	0.000858693	0.0144459	81.0306	0.595493	0.220193	2.70441	0.00684254	0.0374039	ENSG00000079739	PGM1	phosphoglucomutase 1 [Source:HGNC Symbol;Acc:HGNC:8905]	1	1	63593411	63660245	ENSG00000079739	5236	171900	protein_coding
ENSG00000165434	218	138	148	191	195	148	268	289	223	227.083	146.289	149.053	183.753	187.492	140.952	259.982	300.26	215.935	201.2	-0.0284822	0.189459	-0.150334	0.880501	0.978003	201.2	0.570502	0.186176	3.06432	0.00218163	0.0279382	201.2	0.598984	0.185549	3.22817	0.00124586	0.0103425	ENSG00000165434	PGM2L1	phosphoglucomutase 2 like 1 [Source:HGNC Symbol;Acc:HGNC:20898]	11	-1	74330316	74398433	ENSG00000165434	283209	611610	protein_coding
ENSG00000115641	108	98	91	117	107	101	152	138	187	112.5	103.887	91.6476	112.561	102.88	96.1904	147.452	143.377	181.075	121.286	0.0173246	0.189784	0.091286	0.927265	0.988798	121.286	0.616964	0.184358	3.34655	0.000818242	0.0140012	121.286	0.599639	0.182721	3.28172	0.00103175	0.00896711	ENSG00000115641	FHL2	four and a half LIM domains 2 [Source:HGNC Symbol;Acc:HGNC:3703]	2	-1	105357712	105438513	ENSG00000115641	2274	602633	protein_coding
ENSG00000168461	466	531	556	586	565	587	882	847	825	485.415	562.896	559.957	563.766	543.247	559.047	855.612	880.002	798.862	645.423	0.0508611	0.099678	0.510254	0.609874	0.920609	645.423	0.655842	0.09774	6.71007	1.94528e-11	4.14526e-09	645.423	0.604981	0.0970042	6.23665	4.4704e-10	4.40335e-08	ENSG00000168461	RAB31	RAB31, member RAS oncogene family [Source:HGNC Symbol;Acc:HGNC:9771]	18	1	9708275	9862551	ENSG00000168461	11031	605694	protein_coding
ENSG00000170456	59	104	86	80	82	113	136	116	153	61.4582	110.247	86.612	76.9646	78.843	107.619	131.931	120.52	148.153	102.483	0.0292893	0.228592	0.128129	0.898047	0.981354	102.483	0.634484	0.223236	2.84222	0.00448011	0.0464641	102.483	0.605195	0.221482	2.73248	0.00628591	0.0352317	ENSG00000170456	DENND5B	DENN domain containing 5B [Source:HGNC Symbol;Acc:HGNC:28338]	12	-1	31382226	31591136	ENSG00000170456	160518	617279	protein_coding
ENSG00000228205	116	85	79	127	85	101	164	160	136	120.833	90.1058	79.5622	122.181	81.7275	96.1904	159.093	166.234	131.691	116.402	0.0475605	0.2136	0.222661	0.823799	0.969479	116.402	0.653743	0.208559	3.13457	0.00172109	0.0236513	116.402	0.606183	0.206685	2.93288	0.00335831	0.0220435	ENSG00000228205	AC131235.1	ribosomal protein S3 (RPS3) pseudogene	3	1	184149704	184150435	ENSG00000228205	---	---	processed_pseudogene
ENSG00000218537	90	60	52	87	71	81	128	94	131	93.7497	63.6041	52.3701	83.699	68.2665	77.1428	124.17	97.6625	126.85	87.5016	0.128703	0.238658	0.539279	0.589695	0.912637	87.5016	0.735859	0.232736	3.16177	0.00156812	0.0219455	87.5016	0.607156	0.229312	2.64773	0.00810346	0.0424975	ENSG00000218537	MIF-AS1	MIF antisense RNA 1 [Source:HGNC Symbol;Acc:HGNC:27669]	22	-1	23894426	23898930	ENSG00000218537	---	---	lncRNA
ENSG00000197956	1055	909	816	1030	882	1022	1363	1322	1660	1098.96	963.602	821.807	990.919	848.043	973.333	1322.22	1373.51	1607.41	1111.09	-0.0362138	0.113259	-0.319743	0.749163	0.954222	1111.09	0.577527	0.112241	5.14541	2.66932e-07	2.07092e-05	1111.09	0.613741	0.11207	5.47641	4.34039e-08	2.36505e-06	ENSG00000197956	S100A6	S100 calcium binding protein A6 [Source:HGNC Symbol;Acc:HGNC:10496]	1	-1	153534599	153536244	ENSG00000197956	6277	114110	protein_coding
ENSG00000128165	96	95	96	110	119	86	152	186	127	99.9997	100.706	96.6832	105.826	114.418	81.9047	147.452	193.247	122.976	118.135	0.022818	0.209529	0.108902	0.913281	0.984511	118.135	0.638993	0.204346	3.12702	0.0017659	0.0240808	118.135	0.616175	0.202755	3.03901	0.00237354	0.0169873	ENSG00000128165	ADM2	adrenomedullin 2 [Source:HGNC Symbol;Acc:HGNC:28898]	22	1	50481543	50486440	ENSG00000128165	79924	608682	protein_coding
ENSG00000164713	820	717	710	692	724	756	957	1229	1023	854.164	760.069	715.053	665.744	696.126	720	928.368	1276.89	990.588	845.222	-0.161836	0.117617	-1.37596	0.168835	0.684866	845.222	0.455803	0.116284	3.91974	8.86441e-05	0.00246384	845.222	0.617639	0.116423	5.30513	1.12595e-07	5.45786e-06	ENSG00000164713	BRI3	brain protein I3 [Source:HGNC Symbol;Acc:HGNC:1109]	7	1	98252379	98310441	ENSG00000164713	25798	615628	protein_coding
ENSG00000143198	347	270	322	287	287	324	448	406	483	361.457	286.218	324.292	276.111	275.95	308.571	434.596	421.819	467.697	350.746	-0.175691	0.125429	-1.40072	0.161298	0.675413	350.746	0.446093	0.122366	3.64556	0.000266807	0.00576768	350.746	0.621784	0.122773	5.06448	4.09511e-07	1.60935e-05	ENSG00000143198	MGST3	microsomal glutathione S-transferase 3 [Source:HGNC Symbol;Acc:HGNC:7064]	1	1	165631213	165661796	ENSG00000143198	4259	604564	protein_coding
ENSG00000256664	193	164	191	182	178	172	292	235	266	201.041	173.851	192.359	175.095	171.147	163.809	283.264	244.156	257.572	206.922	-0.153755	0.14609	-1.05247	0.292583	0.775483	206.922	0.46896	0.141632	3.31112	0.00092924	0.0152343	206.922	0.622715	0.142024	4.38457	1.16214e-05	0.000245295	ENSG00000256664	AC025423.2	ribosomal L24 domain containing 1 (RSL24D1) pseudogene	12	1	68841946	68842384	ENSG00000256664	---	---	processed_pseudogene
ENSG00000168003	4641	3035	3710	3602	3384	3935	5786	4854	5751	4834.36	3217.31	3736.4	3465.33	3253.72	3747.62	5612.89	5043.13	5568.79	4275.5	-0.171537	0.113459	-1.51188	0.130564	0.639183	4275.5	0.460898	0.11318	4.07226	4.65596e-05	0.00150998	4275.5	0.632435	0.113214	5.5862	2.32091e-08	1.36119e-06	ENSG00000168003	SLC3A2	solute carrier family 3 member 2 [Source:HGNC Symbol;Acc:HGNC:11026]	11	1	62856102	62888875	ENSG00000168003	6520	158070	protein_coding
ENSG00000288602	214	244	245	229	257	255	401	315	397	222.916	258.657	246.744	220.311	247.105	242.857	389.003	327.273	384.422	282.143	-0.0360521	0.134208	-0.268629	0.788215	0.962449	282.143	0.596726	0.130682	4.56626	4.96501e-06	0.000244156	282.143	0.632778	0.130098	4.86385	1.15123e-06	3.6625e-05	ENSG00000288602	C8orf44-SGK3	C8orf44-SGK3 readthrough [Source:HGNC Symbol;Acc:HGNC:48354]	8	1	66667596	66860472	ENSG00000288602	100533105	---	protein_coding
ENSG00000103257	11008	7557	9253	10085	9164	10933	15979	14017	15295	11466.6	8010.93	9318.85	9702.35	8811.18	10412.4	15500.9	14563.1	14810.4	11399.6	0.00646488	0.104246	0.0620156	0.95055	0.992842	11399.6	0.640001	0.104136	6.14582	7.95506e-10	1.19941e-07	11399.6	0.633536	0.104107	6.0854	1.16199e-09	1.02616e-07	ENSG00000103257	SLC7A5	solute carrier family 7 member 5 [Source:HGNC Symbol;Acc:HGNC:11063]	16	-1	87830023	87869507	ENSG00000103257	8140	600182	protein_coding
ENSG00000082482	69	85	61	67	92	111	145	102	162	71.8748	90.1058	61.4341	64.4579	88.458	105.714	140.662	105.974	156.867	98.3942	0.213008	0.23735	0.897443	0.369482	0.825072	98.3942	0.855878	0.231807	3.6922	0.000222323	0.00508322	98.3942	0.642871	0.227563	2.82503	0.00472767	0.0284215	ENSG00000082482	KCNK2	potassium two pore domain channel subfamily K member 2 [Source:HGNC Symbol;Acc:HGNC:6277]	1	1	215005775	215237090	ENSG00000082482	3776	603219	protein_coding
ENSG00000178726	302	251	250	252	240	326	382	358	499	314.582	266.077	251.779	242.439	230.76	310.476	370.571	371.949	483.19	315.758	-0.0866437	0.152961	-0.566442	0.571093	0.910276	315.758	0.558944	0.150119	3.72333	0.000196613	0.00460743	315.758	0.645587	0.149968	4.30484	1.67103e-05	0.000326266	ENSG00000178726	THBD	thrombomodulin [Source:HGNC Symbol;Acc:HGNC:11784]	20	-1	23045633	23049672	ENSG00000178726	7056	188040	protein_coding
ENSG00000189221	166	223	180	196	205	255	304	314	375	172.916	236.395	181.281	188.563	197.107	242.857	294.905	326.234	363.119	244.82	0.0908505	0.159206	0.570647	0.568239	0.910276	244.82	0.737769	0.15579	4.73565	2.18355e-06	0.000123313	244.82	0.646919	0.154243	4.19414	2.73909e-05	0.000493421	ENSG00000189221	MAOA	monoamine oxidase A [Source:HGNC Symbol;Acc:HGNC:6833]	X	1	43654907	43746824	ENSG00000189221	4128	309850	protein_coding
ENSG00000185900	141	118	167	143	125	149	223	195	214	146.875	125.088	168.188	137.574	120.187	141.905	216.328	202.598	207.22	162.885	-0.140371	0.16696	-0.840747	0.40049	0.842887	162.885	0.507487	0.161806	3.13639	0.00171044	0.0235657	162.885	0.647858	0.162105	3.99654	6.42762e-05	0.000981777	ENSG00000185900	POMK	protein O-mannose kinase [Source:HGNC Symbol;Acc:HGNC:26267]	8	1	43093498	43131180	ENSG00000185900	84197	615247	protein_coding
ENSG00000166426	744	775	782	835	791	720	1152	1221	1185	774.998	821.552	787.565	803.318	760.546	685.714	1117.53	1268.57	1147.46	907.473	-0.083794	0.0944188	-0.887471	0.374825	0.828655	907.473	0.567393	0.0928038	6.11389	9.72288e-10	1.38742e-07	907.473	0.651187	0.0927087	7.02401	2.15587e-12	3.38032e-10	ENSG00000166426	CRABP1	cellular retinoic acid binding protein 1 [Source:HGNC Symbol;Acc:HGNC:2338]	15	1	78340353	78348225	ENSG00000166426	1381	180230	protein_coding
ENSG00000155792	270	315	288	301	334	333	547	503	426	281.249	333.921	290.05	289.579	321.141	317.143	530.634	522.599	412.503	366.535	0.0360888	0.132118	0.273155	0.784734	0.962449	366.535	0.695258	0.129284	5.37775	7.54207e-08	6.93038e-06	366.535	0.65917	0.128381	5.13449	2.82917e-07	1.17813e-05	ENSG00000155792	DEPTOR	DEP domain containing MTOR interacting protein [Source:HGNC Symbol;Acc:HGNC:22953]	8	1	119873717	120050918	ENSG00000155792	64798	612974	protein_coding
ENSG00000246705	3435	4039	3916	3099	3479	4175	5022	5116	6283	3578.11	4281.61	3943.87	2981.42	3345.06	3976.19	4871.75	5315.34	6083.94	4264.14	-0.196161	0.107012	-1.83306	0.0667929	0.554621	4264.14	0.463118	0.1067	4.34037	1.42245e-05	0.00056551	4264.14	0.659279	0.106751	6.17583	6.58164e-10	6.1293e-08	ENSG00000246705	H2AJ	H2A.J histone [Source:HGNC Symbol;Acc:HGNC:14456]	12	1	14774383	14778002	ENSG00000246705	55766	---	protein_coding
ENSG00000022267	284	345	321	317	378	373	535	546	552	295.832	365.723	323.284	304.972	363.447	355.238	518.993	567.274	534.511	403.253	0.0561799	0.122013	0.460443	0.645198	0.930782	403.253	0.718756	0.119216	6.02901	1.64966e-09	2.23136e-07	403.253	0.662576	0.1182	5.60555	2.07601e-08	1.23643e-06	ENSG00000022267	FHL1	four and a half LIM domains 1 [Source:HGNC Symbol;Acc:HGNC:3702]	X	1	136146702	136211359	ENSG00000022267	2273	300163	protein_coding
ENSG00000156535	254	367	340	374	352	297	527	507	532	264.583	389.045	342.42	359.81	338.448	282.857	511.233	526.754	515.145	392.255	-0.0217172	0.139046	-0.156188	0.875885	0.978003	392.255	0.641019	0.136491	4.69643	2.64742e-06	0.000147425	392.255	0.662736	0.136007	4.8728	1.1003e-06	3.52969e-05	ENSG00000156535	CD109	CD109 molecule [Source:HGNC Symbol;Acc:HGNC:21685]	6	1	73695785	73828316	ENSG00000156535	135228	608859	protein_coding
ENSG00000152049	92	122	99	79	139	118	181	158	179	95.8331	129.328	99.7046	76.0026	133.648	112.381	175.585	164.156	173.329	128.885	-0.0116597	0.207407	-0.0562163	0.955169	0.99299	128.885	0.660488	0.202105	3.26804	0.00108294	0.0169848	128.885	0.672148	0.200996	3.34408	0.000825557	0.0075464	ENSG00000152049	KCNE4	potassium voltage-gated channel subfamily E regulatory subunit 4 [Source:HGNC Symbol;Acc:HGNC:6244]	2	1	223051814	223198399	ENSG00000152049	23704	607775	protein_coding
ENSG00000104205	319	346	361	326	360	433	616	490	621	332.291	366.783	363.569	313.631	346.14	412.381	597.57	509.092	601.325	426.976	0.012994	0.126412	0.102791	0.918129	0.986049	426.976	0.685202	0.123806	5.5345	3.12124e-08	3.09836e-06	426.976	0.672208	0.123123	5.45967	4.77033e-08	2.56297e-06	ENSG00000104205	SGK3	serum/glucocorticoid regulated kinase family member 3 [Source:HGNC Symbol;Acc:HGNC:10812]	8	1	66712734	66862022	ENSG00000104205	23678	607591	protein_coding
ENSG00000196878	151	186	152	189	140	174	238	252	285	157.291	197.173	153.082	181.829	134.61	165.714	230.879	261.819	275.97	195.374	-0.0731085	0.165777	-0.441005	0.65921	0.934781	195.374	0.599585	0.161341	3.71627	0.000202186	0.0047104	195.374	0.672693	0.160988	4.17852	2.93408e-05	0.000523637	ENSG00000196878	LAMB3	laminin subunit beta 3 [Source:HGNC Symbol;Acc:HGNC:6490]	1	-1	209614870	209652425	ENSG00000196878	3914	150310	protein_coding
ENSG00000177508	1293	1338	1365	1220	1323	1636	2153	2140	2245	1346.87	1418.37	1374.71	1173.71	1272.06	1558.09	2088.58	2223.38	2173.87	1625.52	-0.048103	0.0971449	-0.495167	0.620482	0.925075	1625.52	0.647644	0.0962149	6.73123	1.6824e-11	3.73446e-09	1625.52	0.695747	0.096097	7.24005	4.48524e-13	8.4049e-11	ENSG00000177508	IRX3	iroquois homeobox 3 [Source:HGNC Symbol;Acc:HGNC:14360]	16	-1	54283304	54286787	ENSG00000177508	79191	612985	protein_coding
ENSG00000092068	66	124	90	105	108	94	176	164	141	68.7498	131.448	90.6405	101.016	103.842	89.5238	170.734	170.39	136.533	118.098	0.0185909	0.219268	0.0847865	0.932431	0.989614	118.098	0.716495	0.2136	3.35438	0.000795431	0.0136989	118.098	0.697904	0.212089	3.29061	0.00099969	0.00874786	ENSG00000092068	SLC7A8	solute carrier family 7 member 8 [Source:HGNC Symbol;Acc:HGNC:11066]	14	-1	23125295	23183674	ENSG00000092068	23428	604235	protein_coding
ENSG00000169116	154	250	211	218	213	238	373	348	328	160.416	265.017	212.502	209.729	204.799	226.667	361.84	361.559	317.608	257.793	0.00796656	0.160689	0.0495774	0.960459	0.993914	257.793	0.706794	0.157142	4.4978	6.86588e-06	0.000320861	257.793	0.698827	0.15628	4.47164	7.76205e-06	0.000175917	ENSG00000169116	PARM1	prostate androgen-regulated mucin-like protein 1 [Source:HGNC Symbol;Acc:HGNC:24536]	4	1	74933095	75050115	ENSG00000169116	25849	617688	protein_coding
ENSG00000064309	135	186	193	186	205	155	293	291	273	140.625	197.173	194.374	178.943	197.107	147.619	284.234	302.338	264.351	211.863	-0.0236117	0.1651	-0.143015	0.886279	0.978656	211.863	0.676512	0.160857	4.20566	2.60317e-05	0.000945543	211.863	0.700123	0.160106	4.37288	1.22617e-05	0.000255996	ENSG00000064309	CDON	cell adhesion associated, oncogene regulated [Source:HGNC Symbol;Acc:HGNC:17104]	11	-1	125955796	126063335	ENSG00000064309	50937	608707	protein_coding
ENSG00000168646	36	55	52	50	85	70	97	99	127	37.4999	58.3037	52.3701	48.1029	81.7275	66.6666	94.0979	102.857	122.976	73.8447	0.407487	0.261303	1.55945	0.118891	0.628615	73.8447	1.11099	0.254123	4.37186	1.2319e-05	0.000500975	73.8447	0.703506	0.245309	2.86783	0.00413293	0.0256904	ENSG00000168646	AXIN2	axin 2 [Source:HGNC Symbol;Acc:HGNC:904]	17	-1	65528563	65561648	ENSG00000168646	8313	604025	protein_coding
ENSG00000100097	1152	1175	1389	994	1200	1443	1570	1950	2260	1200	1245.58	1398.89	956.285	1153.8	1374.29	1523.03	2025.98	2188.4	1451.8	-0.141935	0.132323	-1.07264	0.283433	0.771459	1451.8	0.577429	0.131517	4.39051	1.13086e-05	0.000468222	1451.8	0.719364	0.131562	5.46788	4.55452e-08	2.45561e-06	ENSG00000100097	LGALS1	galectin 1 [Source:HGNC Symbol;Acc:HGNC:6561]	22	1	37675636	37679802	ENSG00000100097	3956	150570	protein_coding
ENSG00000196139	248	214	237	201	290	249	392	361	429	258.333	226.854	238.687	193.374	278.835	237.143	380.272	375.066	415.408	289.33	-0.0293152	0.143811	-0.203846	0.838474	0.972403	289.33	0.693781	0.140116	4.95149	7.36483e-07	4.90437e-05	289.33	0.723096	0.139521	5.1827	2.18694e-07	9.42167e-06	ENSG00000196139	AKR1C3	aldo-keto reductase family 1 member C3 [Source:HGNC Symbol;Acc:HGNC:386]	10	1	5035354	5107686	ENSG00000196139	8644	603966	protein_coding
ENSG00000149591	113	136	124	168	120	150	184	182	338	117.708	144.169	124.882	161.626	115.38	142.857	178.495	189.091	327.291	166.833	0.11884	0.217833	0.545555	0.585372	0.912637	166.833	0.846562	0.213704	3.96138	7.45181e-05	0.00216536	166.833	0.727722	0.211764	3.43648	0.000589329	0.00578634	ENSG00000149591	TAGLN	transgelin [Source:HGNC Symbol;Acc:HGNC:11553]	11	1	117199370	117207464	ENSG00000149591	6876	600818	protein_coding
ENSG00000112208	70	88	85	93	83	77	155	114	138	72.9165	93.286	85.6049	89.4714	79.8045	73.3333	150.363	118.442	133.628	99.6499	-0.0536177	0.207687	-0.258166	0.796279	0.964119	99.6499	0.677756	0.20009	3.38725	0.000705964	0.0123308	99.6499	0.731373	0.199238	3.67085	0.000241741	0.00285203	ENSG00000112208	BAG2	BAG cochaperone 2 [Source:HGNC Symbol;Acc:HGNC:938]	6	1	57172326	57189833	ENSG00000112208	9532	603882	protein_coding
ENSG00000155099	72	75	87	82	82	68	137	112	125	74.9998	79.5051	87.6192	78.8887	78.843	64.7619	132.901	116.364	121.04	92.7691	-0.122849	0.208511	-0.589173	0.555745	0.907788	92.7691	0.612917	0.200204	3.06146	0.00220258	0.0281388	92.7691	0.735766	0.20037	3.67203	0.00024063	0.00284425	ENSG00000155099	PIP4P2	phosphatidylinositol-4,5-bisphosphate 4-phosphatase 2 [Source:HGNC Symbol;Acc:HGNC:25452]	8	-1	90993802	91040872	ENSG00000155099	55529	609864	protein_coding
ENSG00000175832	41	118	68	102	85	68	151	142	124	42.7082	125.088	68.4839	98.1299	81.7275	64.7619	146.482	147.533	120.071	99.4429	0.0514527	0.281091	0.183046	0.854762	0.976629	99.4429	0.810721	0.275397	2.94383	0.00324177	0.0374349	99.4429	0.759268	0.273612	2.77499	0.00552042	0.031998	ENSG00000175832	ETV4	ETS variant transcription factor 4 [Source:HGNC Symbol;Acc:HGNC:3493]	17	-1	43527844	43579620	ENSG00000175832	2118	600711	protein_coding
ENSG00000123094	484	646	717	471	571	598	836	864	985	504.165	684.804	722.103	453.129	549.016	569.524	810.988	897.664	953.792	682.798	-0.282221	0.130739	-2.15866	0.0308764	0.44047	682.798	0.478138	0.128837	3.71119	0.000206287	0.00479026	682.798	0.760359	0.129383	5.8768	4.1828e-09	3.21365e-07	ENSG00000123094	RASSF8	Ras association domain family member 8 [Source:HGNC Symbol;Acc:HGNC:13232]	12	1	25959029	26079892	ENSG00000123094	11228	608231	protein_coding
ENSG00000147255	1993	2368	2073	2107	1892	1726	3587	2934	2903	2076.04	2510.24	2087.75	2027.06	1819.16	1643.81	3479.68	3048.32	2811.02	2389.23	-0.281654	0.104081	-2.7061	0.00680779	0.256307	2389.23	0.484864	0.103395	4.68942	2.73986e-06	0.000151517	2389.23	0.766518	0.10359	7.39955	1.36648e-13	2.62467e-11	ENSG00000147255	IGSF1	immunoglobulin superfamily member 1 [Source:HGNC Symbol;Acc:HGNC:5948]	X	-1	131273506	131578899	ENSG00000147255	3547	300137	protein_coding
ENSG00000260604	20	38	33	49	36	36	58	64	78	20.8333	40.2826	33.2349	47.1408	34.614	34.2857	56.2647	66.4936	75.5287	45.4087	0.298941	0.315809	0.946588	0.343849	0.806291	45.4087	1.0721	0.304881	3.51644	0.000437381	0.0085455	45.4087	0.773155	0.295439	2.61697	0.00887133	0.0454886	ENSG00000260604	AL590004.3	novel transcript	6	-1	3904920	3911979	ENSG00000260604	---	---	lncRNA
ENSG00000244405	34	90	76	92	74	74	135	140	122	35.4166	95.4061	76.5409	88.5093	71.151	70.4762	130.961	145.455	118.135	92.4501	0.150652	0.265283	0.567894	0.570107	0.910276	92.4501	0.927865	0.25873	3.58624	0.000335486	0.00691837	92.4501	0.777213	0.255359	3.0436	0.00233763	0.0168008	ENSG00000244405	ETV5	ETS variant transcription factor 5 [Source:HGNC Symbol;Acc:HGNC:3494]	3	-1	186046314	186110318	ENSG00000244405	2119	601600	protein_coding
ENSG00000023839	189	173	122	158	155	119	267	224	234	196.874	183.392	122.868	152.005	149.032	113.333	259.012	232.728	226.586	181.759	-0.278948	0.184307	-1.5135	0.130153	0.639062	181.759	0.515171	0.178963	2.87865	0.00399381	0.0426665	181.759	0.794119	0.180425	4.40137	1.0757e-05	0.000230533	ENSG00000023839	ABCC2	ATP binding cassette subfamily C member 2 [Source:HGNC Symbol;Acc:HGNC:53]	10	1	99782640	99852594	ENSG00000023839	1244	601107	protein_coding
ENSG00000106605	806	722	708	656	767	739	1229	1178	1244	839.581	765.369	713.039	631.11	737.47	703.809	1192.23	1223.9	1204.59	890.121	-0.161318	0.0956529	-1.68649	0.0917016	0.597162	890.121	0.643575	0.0935797	6.87729	6.10013e-12	1.52332e-09	890.121	0.804892	0.0937516	8.58537	9.05457e-18	3.5675e-15	ENSG00000106605	BLVRA	biliverdin reductase A [Source:HGNC Symbol;Acc:HGNC:1062]	7	1	43758680	43807342	ENSG00000106605	644	109750	protein_coding
ENSG00000138166	187	197	175	200	185	122	327	280	251	194.791	208.833	176.245	192.412	177.877	116.19	317.217	290.91	243.048	213.058	-0.253196	0.178341	-1.41973	0.155687	0.670361	213.058	0.554061	0.17358	3.19197	0.00141306	0.0203639	213.058	0.807257	0.174676	4.62144	3.81079e-06	0.000100097	ENSG00000138166	DUSP5	dual specificity phosphatase 5 [Source:HGNC Symbol;Acc:HGNC:3071]	10	1	110497907	110511533	ENSG00000138166	1847	603069	protein_coding
ENSG00000147642	38	19	31	35	31	34	51	59	59	39.5832	20.1413	31.2206	33.672	29.8065	32.3809	49.4741	61.2988	57.1307	39.412	0.0745026	0.32572	0.228732	0.819077	0.968306	39.412	0.882228	0.312387	2.82415	0.00474057	0.0482572	39.412	0.807726	0.307753	2.62459	0.00867531	0.0447548	ENSG00000147642	SYBU	syntabulin [Source:HGNC Symbol;Acc:HGNC:26011]	8	-1	109573978	109691791	ENSG00000147642	55638	611568	protein_coding
ENSG00000107562	863	714	899	748	934	1036	1550	1376	1688	898.956	756.888	905.398	719.619	898.041	986.666	1503.63	1429.61	1634.52	1081.48	0.0238975	0.114237	0.209192	0.834298	0.971526	1081.48	0.834548	0.112854	7.39491	1.41506e-13	4.8118e-11	1081.48	0.81065	0.112518	7.20463	5.82004e-13	1.05695e-10	ENSG00000107562	CXCL12	C-X-C motif chemokine ligand 12 [Source:HGNC Symbol;Acc:HGNC:10672]	10	-1	44370165	44386493	ENSG00000107562	6387	600835	protein_coding
ENSG00000184500	82	59	66	77	87	60	124	123	134	85.4164	62.544	66.4697	74.0784	83.6505	57.1428	120.29	127.792	129.754	89.6821	0.00264631	0.223656	0.0118321	0.99056	0.999671	89.6821	0.817167	0.214941	3.80182	0.00014364	0.00355914	89.6821	0.81452	0.213145	3.82144	0.000132675	0.00175901	ENSG00000184500	PROS1	protein S [Source:HGNC Symbol;Acc:HGNC:9456]	3	-1	93873051	93980003	ENSG00000184500	5627	176880	protein_coding
ENSG00000175197	220	120	131	147	138	146	265	239	231	229.166	127.208	131.932	141.422	132.687	139.048	257.072	248.312	223.681	181.17	-0.240808	0.195871	-1.22942	0.218914	0.724318	181.17	0.578411	0.190707	3.03298	0.00242149	0.0300468	181.17	0.819219	0.191784	4.27158	1.94096e-05	0.000369576	ENSG00000175197	DDIT3	DNA damage inducible transcript 3 [Source:HGNC Symbol;Acc:HGNC:2726]	12	-1	57516588	57521737	ENSG00000175197	1649	126337	protein_coding
ENSG00000133083	189	221	289	184	250	259	428	392	374	196.874	234.275	291.057	177.019	240.375	246.667	415.195	407.274	362.151	285.654	-0.121795	0.160542	-0.75865	0.448062	0.870536	285.654	0.71294	0.156566	4.5536	5.27358e-06	0.000255401	285.654	0.834735	0.15663	5.32935	9.8565e-08	4.91737e-06	ENSG00000133083	DCLK1	doublecortin like kinase 1 [Source:HGNC Symbol;Acc:HGNC:2700]	13	-1	35768652	36131382	ENSG00000133083	9201	604742	protein_coding
ENSG00000174749	183	200	204	171	143	216	276	273	369	190.624	212.014	205.452	164.512	137.494	205.714	267.742	283.637	357.309	224.944	-0.259931	0.167461	-1.55219	0.120618	0.631119	224.944	0.579955	0.162438	3.57031	0.000356561	0.00729648	224.944	0.839886	0.163611	5.13342	2.84523e-07	1.18162e-05	ENSG00000174749	FAM241A	family with sequence similarity 241 member A [Source:HGNC Symbol;Acc:HGNC:26813]	4	1	112145454	112195256	ENSG00000174749	132720	---	protein_coding
ENSG00000144366	92	101	100	92	90	82	153	137	168	95.8331	107.067	100.712	88.5093	86.535	78.0952	148.422	142.338	162.677	112.243	-0.262217	0.189759	-1.38184	0.16702	0.682833	112.243	0.57951	0.18077	3.20579	0.00134692	0.0196733	112.243	0.841727	0.182912	4.60182	4.18817e-06	0.000108841	ENSG00000144366	GULP1	GULP PTB domain containing engulfment adaptor 1 [Source:HGNC Symbol;Acc:HGNC:18649]	2	1	188291669	188595931	ENSG00000144366	51454	608165	protein_coding
ENSG00000112183	138	113	144	122	134	136	261	215	204	143.75	119.788	145.025	117.371	128.841	129.524	253.191	223.377	197.537	162.045	-0.121523	0.170589	-0.712376	0.476232	0.8785	162.045	0.721691	0.163871	4.404	1.06271e-05	0.000444615	162.045	0.843214	0.163977	5.14228	2.71425e-07	1.13954e-05	ENSG00000112183	RBM24	RNA binding motif protein 24 [Source:HGNC Symbol;Acc:HGNC:21539]	6	1	17281361	17293871	ENSG00000112183	221662	617603	protein_coding
ENSG00000151632	1115	1020	1066	910	1095	1017	1953	1609	1686	1161.46	1081.27	1073.59	875.473	1052.84	968.571	1894.57	1671.69	1632.58	1268	-0.195029	0.0944449	-2.06501	0.0389222	0.475476	1268	0.648759	0.0928888	6.98426	2.86367e-12	7.8909e-10	1268	0.843789	0.0930953	9.06371	1.26088e-19	8.42377e-17	ENSG00000151632	AKR1C2	aldo-keto reductase family 1 member C2 [Source:HGNC Symbol;Acc:HGNC:385]	10	-1	4987400	5018031	ENSG00000151632	1646	600450	protein_coding
ENSG00000150540	254	241	216	245	262	206	487	363	395	264.583	255.476	217.537	235.704	251.913	196.19	472.43	377.144	382.485	294.829	-0.108819	0.14639	-0.743354	0.457268	0.872961	294.829	0.741236	0.142082	5.21694	1.819e-07	1.4958e-05	294.829	0.850055	0.142058	5.98384	2.17937e-09	1.82001e-07	ENSG00000150540	HNMT	histamine N-methyltransferase [Source:HGNC Symbol;Acc:HGNC:5028]	2	1	137964020	138016364	ENSG00000150540	3176	605238	protein_coding
ENSG00000170271	56	63	55	88	72	74	159	144	106	58.3332	66.7843	55.3914	84.6611	69.228	70.4762	154.243	149.611	102.642	90.1521	0.314597	0.233128	1.34946	0.177189	0.693509	90.1521	1.17124	0.224808	5.20995	1.8889e-07	1.5295e-05	90.1521	0.85664	0.217894	3.93145	8.44349e-05	0.00122958	ENSG00000170271	FAXDC2	fatty acid hydroxylase domain containing 2 [Source:HGNC Symbol;Acc:HGNC:1334]	5	-1	154818492	154859252	ENSG00000170271	10826	---	protein_coding
ENSG00000151012	185	162	180	216	261	217	433	376	408	192.708	171.731	181.281	207.804	250.951	206.667	420.045	390.65	395.073	268.546	0.285849	0.138431	2.06493	0.0389298	0.475476	268.546	1.14376	0.133704	8.55438	1.18499e-17	9.01834e-15	268.546	0.857909	0.130094	6.59455	4.26548e-11	5.50785e-09	ENSG00000151012	SLC7A11	solute carrier family 7 member 11 [Source:HGNC Symbol;Acc:HGNC:11059]	4	-1	138164097	138242349	ENSG00000151012	23657	607933	protein_coding
ENSG00000164850	304	290	355	248	335	299	457	576	511	316.666	307.42	357.526	238.59	322.102	284.762	443.327	598.443	494.81	373.738	-0.21584	0.142876	-1.51068	0.130871	0.639183	373.738	0.645246	0.139279	4.63278	3.60791e-06	0.000188061	373.738	0.861086	0.139864	6.15658	7.43347e-10	6.88088e-08	ENSG00000164850	GPER1	G protein-coupled estrogen receptor 1 [Source:HGNC Symbol;Acc:HGNC:4485]	7	1	1082208	1093815	ENSG00000164850	2852	601805	protein_coding
ENSG00000116717	245	207	183	200	151	160	302	274	324	255.208	219.434	184.302	192.412	145.186	152.381	292.965	284.676	313.735	226.7	-0.426855	0.159044	-2.68388	0.00727731	0.262189	226.7	0.436864	0.153424	2.84743	0.00440736	0.0458882	226.7	0.86372	0.156003	5.53655	3.08485e-08	1.74271e-06	ENSG00000116717	GADD45A	growth arrest and DNA damage inducible alpha [Source:HGNC Symbol;Acc:HGNC:4095]	1	1	67685201	67688334	ENSG00000116717	1647	126335	protein_coding
ENSG00000158258	402	657	596	657	614	658	1272	1069	1089	418.749	696.465	600.242	632.072	590.361	626.666	1233.94	1110.65	1054.5	773.738	0.108381	0.136531	0.793815	0.427303	0.857652	773.738	0.986741	0.134794	7.32036	2.47304e-13	7.90481e-11	773.738	0.87836	0.134131	6.54853	5.81068e-11	7.08626e-09	ENSG00000158258	CLSTN2	calsyntenin 2 [Source:HGNC Symbol;Acc:HGNC:17448]	3	1	139935185	140577397	ENSG00000158258	64084	611323	protein_coding
ENSG00000166780	111	142	174	186	188	226	351	378	335	115.625	150.53	175.238	178.943	180.762	215.238	340.499	392.728	324.386	230.439	0.380526	0.164882	2.30787	0.0210065	0.380609	230.439	1.25903	0.160218	7.85823	3.89597e-15	1.88683e-12	230.439	0.878502	0.155747	5.64055	1.69505e-08	1.06311e-06	ENSG00000166780	BMERB1	bMERB domain containing 1 [Source:HGNC Symbol;Acc:HGNC:19213]	16	1	15434475	15625028	ENSG00000166780	89927	---	protein_coding
ENSG00000188488	416	316	400	298	355	382	664	558	625	433.332	334.981	402.847	286.693	341.332	363.809	644.134	579.742	605.198	443.563	-0.240041	0.126738	-1.894	0.0582254	0.536452	443.563	0.643031	0.123207	5.21911	1.79781e-07	1.48874e-05	443.563	0.883072	0.123897	7.12746	1.02238e-12	1.76516e-10	ENSG00000188488	SERPINA5	serpin family A member 5 [Source:HGNC Symbol;Acc:HGNC:8723]	14	1	94561442	94593118	ENSG00000188488	5104	601841	protein_coding
ENSG00000106853	942	713	690	852	890	788	1693	1336	1504	981.247	755.828	694.911	819.673	855.735	750.476	1642.35	1388.05	1456.35	1038.29	-0.00344605	0.118101	-0.0291788	0.976722	0.997127	1038.29	0.88392	0.116558	7.58354	3.36239e-14	1.37789e-11	1038.29	0.887366	0.116281	7.63123	2.32523e-14	4.96243e-12	ENSG00000106853	PTGR1	prostaglandin reductase 1 [Source:HGNC Symbol;Acc:HGNC:18429]	9	-1	111549722	111599893	ENSG00000106853	22949	601274	protein_coding
ENSG00000160180	476	482	450	378	434	499	791	697	931	495.832	510.953	453.203	363.658	417.291	475.238	767.334	724.157	901.503	567.685	-0.21646	0.122045	-1.7736	0.0761289	0.577601	567.685	0.713572	0.119037	5.99456	2.04033e-09	2.69493e-07	567.685	0.930033	0.119501	7.78265	7.10191e-15	1.73219e-12	ENSG00000160180	TFF3	trefoil factor 3 [Source:HGNC Symbol;Acc:HGNC:11757]	21	-1	42311667	42315651	ENSG00000160180	7033	600633	protein_coding
ENSG00000125148	1016	1075	1043	798	816	1020	1561	1679	1646	1058.33	1139.57	1050.42	767.722	784.584	971.428	1514.3	1744.42	1593.85	1180.51	-0.363904	0.101502	-3.58519	0.00033683	0.0440279	1180.51	0.578942	0.0996887	5.8075	6.34122e-09	7.45187e-07	1180.51	0.942846	0.100321	9.39827	5.54691e-21	4.73521e-18	ENSG00000125148	MT2A	metallothionein 2A [Source:HGNC Symbol;Acc:HGNC:7406]	16	1	56608584	56609497	ENSG00000125148	4502	156360	protein_coding
ENSG00000164919	14207	11629	12646	11015	12393	12645	22166	20741	24444	14798.9	12327.5	12736	10597.1	11915.9	12042.9	21502.8	21549.1	23669.5	15682.2	-0.206098	0.0835488	-2.4668	0.0136326	0.331359	15682.2	0.743132	0.0833883	8.9117	5.02538e-19	4.72445e-16	15682.2	0.94923	0.0834101	11.3803	5.24316e-30	1.00708e-26	ENSG00000164919	COX6C	cytochrome c oxidase subunit 6C [Source:HGNC Symbol;Acc:HGNC:2285]	8	-1	99873200	99893707	ENSG00000164919	1345	124090	protein_coding
ENSG00000233493	325	249	216	265	251	301	353	693	475	338.541	263.957	217.537	254.945	241.336	286.667	342.439	720.002	459.951	347.264	-0.0665727	0.303988	-0.218998	0.826652	0.969555	347.264	0.892328	0.302022	2.95451	0.00313164	0.0364795	347.264	0.958901	0.301886	3.17636	0.00149133	0.0118551	ENSG00000233493	TMEM238	transmembrane protein 238 [Source:HGNC Symbol;Acc:HGNC:40042]	19	-1	55379244	55384292	ENSG00000233493	388564	---	protein_coding
ENSG00000154310	84	157	114	140	123	137	264	263	227	87.4998	166.431	114.811	134.688	118.264	130.476	256.101	273.247	219.808	166.814	0.0575515	0.199016	0.289181	0.772443	0.959588	166.814	1.02332	0.192773	5.3084	1.10592e-07	9.64258e-06	166.814	0.965764	0.19108	5.05423	4.32141e-07	1.65593e-05	ENSG00000154310	TNIK	TRAF2 and NCK interacting kinase [Source:HGNC Symbol;Acc:HGNC:30765]	3	-1	171058414	171460408	ENSG00000154310	23043	610005	protein_coding
ENSG00000157613	38	54	50	49	62	50	132	97	77	39.5832	57.2437	50.3558	47.1408	59.613	47.619	128.051	100.779	74.5604	67.2162	0.0690756	0.272936	0.253084	0.800204	0.964813	67.2162	1.04392	0.261486	3.99226	6.54459e-05	0.00196979	67.2162	0.974845	0.258157	3.77617	0.000159261	0.00204274	ENSG00000157613	CREB3L1	cAMP responsive element binding protein 3 like 1 [Source:HGNC Symbol;Acc:HGNC:18856]	11	1	46277662	46321409	ENSG00000157613	90993	616215	protein_coding
ENSG00000176046	125	115	99	90	110	80	176	213	149	130.208	121.908	99.7046	86.5852	105.765	76.1904	170.734	221.299	144.279	128.519	-0.389121	0.208616	-1.86525	0.0621463	0.544022	128.519	0.607383	0.199861	3.03902	0.00237349	0.0296521	128.519	0.996505	0.203083	4.90689	9.25325e-07	3.07096e-05	ENSG00000176046	NUPR1	nuclear protein 1, transcriptional regulator [Source:HGNC Symbol;Acc:HGNC:29990]	16	-1	28532708	28539008	ENSG00000176046	26471	614812	protein_coding
ENSG00000063180	72	75	71	81	82	90	152	195	139	74.9998	79.5051	71.5053	77.9267	78.843	85.7143	147.452	202.598	134.596	105.904	0.102121	0.21566	0.473529	0.635836	0.92928	105.904	1.09909	0.206272	5.32837	9.90956e-08	8.79859e-06	105.904	0.996973	0.203054	4.90989	9.11295e-07	3.03347e-05	ENSG00000063180	CA11	carbonic anhydrase 11 [Source:HGNC Symbol;Acc:HGNC:1370]	19	-1	48637946	48646187	ENSG00000063180	770	604644	protein_coding
ENSG00000130203	77	95	94	84	91	104	156	161	225	80.2081	100.706	94.669	80.8129	87.4965	99.0476	151.333	167.273	217.871	119.935	-0.0434137	0.20546	-0.2113	0.832653	0.970854	119.935	0.961663	0.196469	4.89474	9.84377e-07	6.16953e-05	119.935	1.00508	0.19554	5.14	2.74744e-07	1.14804e-05	ENSG00000130203	APOE	apolipoprotein E [Source:HGNC Symbol;Acc:HGNC:613]	19	1	44905791	44909393	ENSG00000130203	348	107741	protein_coding
ENSG00000160182	43213	36264	36434	32786	32923	37008	67316	63824	70887	45013.4	38442.3	36693.3	31542	31655.5	35245.7	65302	66310.8	68641.1	46538.5	-0.287454	0.0813696	-3.53269	0.000411351	0.0500599	46538.5	0.737012	0.0813084	9.0644	1.25297e-19	1.25156e-16	46538.5	1.02447	0.0813227	12.5975	2.17834e-36	1e-30	ENSG00000160182	TFF1	trefoil factor 1 [Source:HGNC Symbol;Acc:HGNC:11755]	21	-1	42362282	42366535	ENSG00000160182	7031	113710	protein_coding
ENSG00000108176	129	120	144	101	110	153	201	247	267	134.375	127.208	145.025	97.1678	105.765	145.714	194.986	256.624	258.541	162.823	-0.221984	0.18808	-1.18027	0.237895	0.741973	162.823	0.803464	0.180449	4.45258	8.48428e-06	0.000383039	162.823	1.02545	0.181607	5.64652	1.63732e-08	1.03111e-06	ENSG00000108176	DNAJC12	DnaJ heat shock protein family (Hsp40) member C12 [Source:HGNC Symbol;Acc:HGNC:28908]	10	-1	67796669	67838188	ENSG00000108176	56521	606060	protein_coding
ENSG00000144218	62	60	96	98	142	192	252	275	333	64.5832	63.6041	96.6832	94.2817	136.533	182.857	244.46	285.715	322.45	165.685	0.877679	0.226179	3.88047	0.000104256	0.0193031	165.685	1.92077	0.22081	8.69875	3.35573e-18	2.68156e-15	165.685	1.04309	0.209768	4.97259	6.60654e-07	2.31191e-05	ENSG00000144218	AFF3	AF4/FMR2 family member 3 [Source:HGNC Symbol;Acc:HGNC:6473]	2	-1	99545419	100192428	ENSG00000144218	3899	601464	protein_coding
ENSG00000172183	224	210	192	200	186	191	417	347	391	233.333	222.614	193.366	192.412	178.839	181.905	404.524	360.52	378.612	260.681	-0.230559	0.137762	-1.6736	0.0942086	0.6023	260.681	0.817779	0.131059	6.23977	4.38215e-10	7.14648e-08	260.681	1.04834	0.132139	7.93359	2.12906e-15	5.94821e-13	ENSG00000172183	ISG20	interferon stimulated exonuclease gene 20 [Source:HGNC Symbol;Acc:HGNC:6130]	15	1	88636153	88656483	ENSG00000172183	3669	604533	protein_coding
ENSG00000134533	523	487	612	409	469	542	889	953	1010	544.79	516.253	616.355	393.482	450.943	516.19	862.402	990.132	978	652.061	-0.302262	0.116964	-2.58424	0.00975933	0.294045	652.061	0.754221	0.113772	6.62926	3.37376e-11	6.91274e-09	652.061	1.05648	0.114564	9.22177	2.92238e-20	2.13835e-17	ENSG00000134533	RERG	RAS like estrogen regulated growth inhibitor [Source:HGNC Symbol;Acc:HGNC:15980]	12	-1	15107783	15348675	ENSG00000134533	85004	612664	protein_coding
ENSG00000230882	24	15	19	16	20	27	35	47	45	24.9999	15.901	19.1352	15.3929	19.23	25.7143	33.9528	48.8313	43.5743	27.4146	0.00733382	0.39381	0.0186227	0.985142	NA	27.4146	1.07171	0.372008	2.88087	0.00396583	0.042455	27.4146	1.06437	0.368155	2.8911	0.00383898	0.0242281	ENSG00000230882	AC005077.4	hypothetical protein LOC285908 (LOC285908) pseudogene	7	-1	76071469	76074963	ENSG00000230882	---	---	processed_pseudogene
ENSG00000111816	159	138	168	146	168	145	391	267	292	165.625	146.289	169.196	140.46	161.532	138.095	379.302	277.403	282.749	206.739	-0.129181	0.167329	-0.772015	0.440106	0.866745	206.739	0.965631	0.160195	6.02786	1.66145e-09	2.23136e-07	206.739	1.09481	0.160361	6.82718	8.65973e-12	1.26729e-09	ENSG00000111816	FRK	fyn related Src family tyrosine kinase [Source:HGNC Symbol;Acc:HGNC:3955]	6	-1	115931149	116060891	ENSG00000111816	2444	606573	protein_coding
ENSG00000197249	67	77	77	68	87	88	147	161	194	69.7915	81.6252	77.548	65.4199	83.6505	83.8095	142.602	167.273	187.854	106.619	0.0247597	0.210112	0.11784	0.906194	0.982807	106.619	1.12033	0.199322	5.62071	1.90176e-08	2.01284e-06	106.619	1.09557	0.197172	5.55642	2.75365e-08	1.58474e-06	ENSG00000197249	SERPINA1	serpin family A member 1 [Source:HGNC Symbol;Acc:HGNC:8941]	14	-1	94376747	94390693	ENSG00000197249	5265	107400	protein_coding
ENSG00000182575	28	45	40	59	55	48	136	118	88	29.1666	47.703	40.2847	56.7614	52.8825	45.7143	131.931	122.598	85.2119	68.0281	0.407595	0.275774	1.47801	0.139406	0.651865	68.0281	1.536	0.263225	5.83532	5.36868e-09	6.40316e-07	68.0281	1.12841	0.252424	4.4703	7.8111e-06	0.000176768	ENSG00000182575	NXPH3	neurexophilin 3 [Source:HGNC Symbol;Acc:HGNC:8077]	17	1	49575871	49583827	ENSG00000182575	11248	604636	protein_coding
ENSG00000178538	85	103	106	106	121	110	296	210	210	88.5414	109.187	106.754	101.978	116.341	104.762	287.144	218.182	203.347	148.471	0.0854244	0.190937	0.447396	0.654589	0.932611	148.471	1.21917	0.182192	6.69166	2.20656e-11	4.57989e-09	148.471	1.13375	0.179688	6.30952	2.79911e-10	2.96629e-08	ENSG00000178538	CA8	carbonic anhydrase 8 [Source:HGNC Symbol;Acc:HGNC:1382]	8	-1	60185412	60281400	ENSG00000178538	767	114815	protein_coding
ENSG00000196620	81	63	103	69	100	92	210	148	203	84.3748	66.7843	103.733	66.382	96.15	87.619	203.717	153.767	196.568	117.677	-0.0288764	0.218346	-0.13225	0.894786	0.981093	117.677	1.11933	0.208384	5.37147	7.80971e-08	7.13228e-06	117.677	1.14821	0.207244	5.54035	3.01865e-08	1.72434e-06	ENSG00000196620	UGT2B15	UDP glucuronosyltransferase family 2 member B15 [Source:HGNC Symbol;Acc:HGNC:12546]	4	-1	68646597	68670652	ENSG00000196620	7366	600069	protein_coding
ENSG00000196136	7425	8437	9060	7349	6690	8159	15585	14256	18124	7734.35	8943.79	9124.48	7070.16	6432.43	7770.47	15118.7	14811.5	17549.8	10506.2	-0.278492	0.0922018	-3.02046	0.00252389	0.153661	10506.2	0.879812	0.0919287	9.57058	1.06305e-21	1.22791e-18	10506.2	1.1583	0.0919842	12.5924	2.32437e-36	1e-30	ENSG00000196136	SERPINA3	serpin family A member 3 [Source:HGNC Symbol;Acc:HGNC:16]	14	1	94612384	94624055	ENSG00000196136	12	107280	protein_coding
ENSG00000273259	7378	8372	9001	7307	6665	8147	15552	14219	18101	7685.39	8874.89	9065.06	7029.76	6408.4	7759.04	15086.7	14773	17527.5	10467.8	-0.2737	0.0924731	-2.95978	0.00307854	0.168369	10467.8	0.886938	0.0921994	9.61977	6.59763e-22	8.78694e-19	10467.8	1.16064	0.0922534	12.581	2.68695e-36	1e-30	ENSG00000273259	AL049839.2	novel protein	14	1	94592058	94624646	ENSG00000273259	---	---	protein_coding
ENSG00000213190	36	77	61	41	54	52	119	101	99	37.4999	81.6252	61.4341	39.4444	51.921	49.5238	115.44	104.935	95.8634	70.8541	-0.356913	0.272403	-1.31024	0.190116	0.706381	70.8541	0.809446	0.258017	3.13717	0.00170584	0.0235272	70.8541	1.16636	0.262265	4.44726	8.69746e-06	0.000192019	ENSG00000213190	MLLT11	MLLT11 transcription factor 7 cofactor [Source:HGNC Symbol;Acc:HGNC:16997]	1	1	151060397	151069544	ENSG00000213190	10962	604684	protein_coding
ENSG00000287952	45	48	49	46	42	58	109	104	104	46.8749	50.8833	49.3487	44.2547	40.383	55.2381	105.739	108.052	100.705	66.831	-0.0722246	0.250278	-0.288578	0.772904	0.959588	66.831	1.09598	0.234405	4.67559	2.93113e-06	0.000159881	66.831	1.16821	0.233552	5.00191	5.67645e-07	2.04272e-05	ENSG00000287952	AC105328.1	novel transcript, antisense to COX6C	8	1	99893373	99895121	ENSG00000287952	---	---	lncRNA
ENSG00000183508	230	207	243	177	199	170	433	397	356	239.583	219.434	244.729	170.284	191.338	161.905	420.045	412.468	344.721	267.168	-0.427302	0.141869	-3.01194	0.00259587	0.155251	267.168	0.741504	0.134425	5.51611	3.46593e-08	3.41929e-06	267.168	1.16881	0.137179	8.52029	1.59149e-17	6.1137e-15	ENSG00000183508	TENT5C	terminal nucleotidyltransferase 5C [Source:HGNC Symbol;Acc:HGNC:24712]	1	1	117606048	117628389	ENSG00000183508	54855	613952	protein_coding
ENSG00000155850	669	568	669	534	572	628	1505	1117	1177	696.873	602.118	673.761	513.739	549.978	598.095	1459.97	1160.52	1139.71	821.641	-0.247571	0.114323	-2.16554	0.0303462	0.43776	821.641	0.930634	0.111437	8.35119	6.75768e-17	4.50005e-14	821.641	1.1782	0.111919	10.5273	6.46353e-26	8.27655e-23	ENSG00000155850	SLC26A2	solute carrier family 26 member 2 [Source:HGNC Symbol;Acc:HGNC:10994]	5	1	149960758	149993455	ENSG00000155850	1836	606718	protein_coding
ENSG00000147256	160	194	145	138	170	145	304	336	369	166.666	205.653	146.032	132.764	163.455	138.095	294.905	349.092	357.309	217.108	-0.253976	0.165062	-1.53867	0.123885	0.633567	217.108	0.95089	0.157207	6.04864	1.46078e-09	1.9954e-07	217.108	1.20487	0.15857	7.59835	2.99938e-14	6.31349e-12	ENSG00000147256	ARHGAP36	Rho GTPase activating protein 36 [Source:HGNC Symbol;Acc:HGNC:26388]	X	1	131058346	131089885	ENSG00000147256	158763	300937	protein_coding
ENSG00000109472	1071	944	920	1173	946	965	2709	2033	2234	1115.62	1000.7	926.547	1128.49	909.579	919.047	2627.95	2112.21	2163.22	1433.71	-0.0411345	0.111594	-0.368609	0.71242	0.946304	1433.71	1.18215	0.109898	10.7568	5.50679e-27	1.76019e-23	1433.71	1.22329	0.109743	11.1468	7.4216e-29	1.26711e-25	ENSG00000109472	CPE	carboxypeptidase E [Source:HGNC Symbol;Acc:HGNC:2303]	4	1	165361194	165498547	ENSG00000109472	1363	114855	protein_coding
ENSG00000101000	151	131	158	144	118	118	305	321	255	157.291	138.869	159.124	138.536	113.457	112.381	295.875	333.507	246.921	188.44	-0.321989	0.17058	-1.88761	0.0590777	0.538824	188.44	0.943191	0.161181	5.85174	4.86455e-09	5.9804e-07	188.44	1.26518	0.163465	7.73977	9.95971e-15	2.3188e-12	ENSG00000101000	PROCR	protein C receptor [Source:HGNC Symbol;Acc:HGNC:9452]	20	1	35172072	35216240	ENSG00000101000	10544	600646	protein_coding
ENSG00000078053	17	20	14	21	22	23	43	59	51	17.7083	21.2014	14.0996	20.2032	21.153	21.9048	41.7135	61.2988	49.3842	29.8519	0.25775	0.383286	0.672473	0.501283	NA	29.8519	1.52427	0.359079	4.24494	2.18651e-05	0.00081912	29.8519	1.26652	0.346011	3.66034	0.00025188	0.00293879	ENSG00000078053	AMPH	amphiphysin [Source:HGNC Symbol;Acc:HGNC:471]	7	-1	38383704	38631420	ENSG00000078053	273	600418	protein_coding
ENSG00000079393	32	36	53	36	45	44	101	91	99	33.3332	38.1624	53.3772	34.6341	43.2675	41.9047	97.9782	94.5457	95.8634	59.2296	-0.0620403	0.274023	-0.226405	0.820886	0.969203	59.2296	1.20529	0.256117	4.706	2.52628e-06	0.000141171	59.2296	1.26733	0.254967	4.97054	6.67659e-07	2.3211e-05	ENSG00000079393	DUSP13	dual specificity phosphatase 13 [Source:HGNC Symbol;Acc:HGNC:19681]	10	-1	75094432	75109221	ENSG00000079393	51207	613191	protein_coding
ENSG00000236975	63	74	86	67	74	70	164	162	167	65.6248	78.445	86.612	64.4579	71.151	66.6666	159.093	168.312	161.709	102.452	-0.190432	0.206645	-0.921542	0.356767	0.814229	102.452	1.08315	0.192512	5.62641	1.83994e-08	1.96039e-06	102.452	1.27358	0.193861	6.56955	5.04662e-11	6.35626e-09	ENSG00000236975	LINC02814	long intergenic non-protein coding RNA 2814 [Source:HGNC Symbol;Acc:HGNC:54346]	1	-1	229087114	229205428	ENSG00000236975	---	---	lncRNA
ENSG00000167617	76	55	46	37	58	47	116	121	97	79.1664	58.3037	46.3274	35.5961	55.767	44.7619	112.529	125.715	93.9268	72.4548	-0.431967	0.266454	-1.62117	0.104982	0.614257	72.4548	0.854017	0.250123	3.41438	0.000639271	0.0113984	72.4548	1.28598	0.255883	5.02567	5.01689e-07	1.84425e-05	ENSG00000167617	CDC42EP5	CDC42 effector protein 5 [Source:HGNC Symbol;Acc:HGNC:17408]	19	-1	54465026	54473296	ENSG00000167617	148170	609171	protein_coding
ENSG00000136235	298	244	245	187	173	206	426	380	541	310.416	258.657	246.744	179.905	166.339	196.19	413.255	394.806	523.86	298.908	-0.588407	0.150101	-3.92008	8.85212e-05	0.0175126	298.908	0.708074	0.142836	4.95725	7.14986e-07	4.78114e-05	298.908	1.29648	0.146411	8.85508	8.36274e-19	4.46391e-16	ENSG00000136235	GPNMB	glycoprotein nmb [Source:HGNC Symbol;Acc:HGNC:4462]	7	1	23235967	23275108	ENSG00000136235	10457	604368	protein_coding
ENSG00000100292	159	123	158	115	185	174	403	354	409	165.625	130.388	159.124	110.637	177.877	165.714	390.943	367.793	396.042	229.349	-0.00336142	0.171315	-0.0196212	0.984346	0.999379	229.349	1.34284	0.163539	8.21111	2.1915e-16	1.40098e-13	229.349	1.3462	0.162484	8.28512	1.17988e-16	3.85746e-14	ENSG00000100292	HMOX1	heme oxygenase 1 [Source:HGNC Symbol;Acc:HGNC:5013]	22	1	35380361	35394207	ENSG00000100292	3162	141250	protein_coding
ENSG00000133101	19	17	15	13	27	12	50	38	41	19.7916	18.0212	15.1068	12.5068	25.9605	11.4286	48.5041	39.4806	39.701	25.6112	-0.0843551	0.423225	-0.199315	0.842016	NA	25.6112	1.27244	0.394056	3.22909	0.00124184	0.0185314	25.6112	1.3568	0.39307	3.45179	0.000556873	0.00552059	ENSG00000133101	CCNA1	cyclin A1 [Source:HGNC Symbol;Acc:HGNC:1577]	13	1	36431520	36442870	ENSG00000133101	8900	604036	protein_coding
ENSG00000145824	202	92	161	106	128	144	293	276	370	210.416	97.5262	162.146	101.978	123.072	137.143	284.234	286.754	358.277	195.727	-0.37679	0.213298	-1.7665	0.0773128	0.579474	195.727	0.982675	0.20545	4.78303	1.72673e-06	0.000100717	195.727	1.35946	0.207684	6.54582	5.91688e-11	7.15896e-09	ENSG00000145824	CXCL14	C-X-C motif chemokine ligand 14 [Source:HGNC Symbol;Acc:HGNC:10640]	5	-1	135570679	135579279	ENSG00000145824	9547	604186	protein_coding
ENSG00000165023	29	39	32	24	39	31	89	81	77	30.2082	41.3426	32.2277	23.0894	37.4985	29.5238	86.3372	84.156	74.5604	48.7716	-0.202472	0.304055	-0.665906	0.505471	0.892237	48.7716	1.24057	0.280599	4.42115	9.81753e-06	0.000428533	48.7716	1.44304	0.282986	5.09935	3.40813e-07	1.38178e-05	ENSG00000165023	DIRAS2	DIRAS family GTPase 2 [Source:HGNC Symbol;Acc:HGNC:19323]	9	-1	90609832	90642862	ENSG00000165023	54769	607863	protein_coding
ENSG00000019549	25	30	20	20	17	28	50	58	65	26.0416	31.802	20.1423	19.2412	16.3455	26.6667	48.5041	60.2599	62.9406	34.6604	-0.321971	0.359423	-0.895799	0.37036	0.825072	34.6604	1.14067	0.330422	3.45216	0.000556119	0.010216	34.6604	1.46264	0.336922	4.34118	1.41719e-05	0.000286156	ENSG00000019549	SNAI2	snail family transcriptional repressor 2 [Source:HGNC Symbol;Acc:HGNC:11094]	8	-1	48917598	48921740	ENSG00000019549	6591	602150	protein_coding
ENSG00000104368	5	7	5	7	12	18	20	31	48	5.20832	7.42047	5.03558	6.7344	11.538	17.1429	19.4016	32.2079	46.4792	16.7965	1.00709	0.589312	1.70893	0.0874635	NA	16.7965	2.4761	0.558601	4.43269	9.30647e-06	0.000410873	16.7965	1.46901	0.496026	2.96156	0.00306084	0.0205743	ENSG00000104368	PLAT	plasminogen activator, tissue type [Source:HGNC Symbol;Acc:HGNC:9051]	8	-1	42174718	42207676	ENSG00000104368	5327	173370	protein_coding
ENSG00000069535	57	115	81	41	86	101	174	209	236	59.3748	121.908	81.5765	39.4444	82.689	96.1904	168.794	217.143	228.523	121.738	-0.266462	0.27494	-0.969166	0.332463	0.801277	121.738	1.22581	0.264229	4.63919	3.49786e-06	0.000185108	121.738	1.49227	0.265977	5.61053	2.01704e-08	1.20599e-06	ENSG00000069535	MAOB	monoamine oxidase B [Source:HGNC Symbol;Acc:HGNC:6834]	X	-1	43766610	43882450	ENSG00000069535	4129	309860	protein_coding
ENSG00000282885	178	175	88	308	516	410	1576	939	885	185.416	185.512	88.6263	296.314	496.134	390.476	1528.85	975.587	856.961	555.986	1.36459	0.38248	3.56774	0.000360068	0.0463445	555.986	2.87133	0.381075	7.5348	4.89075e-14	1.86923e-11	555.986	1.50674	0.377108	3.99551	6.45545e-05	0.000985049	ENSG00000282885	AL627171.2	novel transcript	14	-1	49861176	49864326	ENSG00000282885	---	---	lncRNA
ENSG00000197565	140	188	165	89	105	92	241	229	321	145.833	199.293	166.174	85.6231	100.957	87.619	233.79	237.923	310.83	174.227	-0.898504	0.183374	-4.89983	9.59185e-07	0.000418205	174.227	0.6151	0.170256	3.61279	0.000302916	0.00635328	174.227	1.5136	0.179011	8.45538	2.78171e-17	1.01771e-14	ENSG00000197565	COL4A6	collagen type IV alpha 6 chain [Source:HGNC Symbol;Acc:HGNC:2208]	X	-1	108155607	108439497	ENSG00000197565	1288	303631	protein_coding
ENSG00000274012	177	173	83	305	511	405	1574	936	884	184.374	183.392	83.5907	293.428	491.326	385.714	1526.91	972.47	855.992	553.022	1.37529	0.394026	3.49035	0.000482392	0.0543335	553.022	2.89471	0.392642	7.37239	1.67599e-13	5.46646e-11	553.022	1.51942	0.388706	3.90892	9.27095e-05	0.00133138	ENSG00000274012	RN7SL2	RNA component of signal recognition particle 7SL2 [Source:HGNC Symbol;Acc:HGNC:23134]	14	-1	49862550	49862849	ENSG00000274012	378706	612179	misc_RNA
ENSG00000163638	58	60	75	48	59	92	221	132	203	60.4165	63.6041	75.5338	46.1788	56.7285	87.619	214.388	137.143	196.568	104.242	-0.0670555	0.252329	-0.265747	0.790434	0.962449	104.242	1.45805	0.238677	6.1089	1.00319e-09	1.41885e-07	104.242	1.52511	0.23798	6.40857	1.46895e-10	1.6597e-08	ENSG00000163638	ADAMTS9	ADAM metallopeptidase with thrombospondin type 1 motif 9 [Source:HGNC Symbol;Acc:HGNC:13202]	3	-1	64515654	64688000	ENSG00000163638	56999	605421	protein_coding
ENSG00000276168	186	163	110	186	405	273	1070	693	660	193.749	172.791	110.783	178.943	389.407	260	1037.99	720.002	639.089	411.417	0.795641	0.365745	2.1754	0.0296002	0.436289	411.417	2.32865	0.363624	6.40402	1.5134e-10	2.7092e-08	411.417	1.53301	0.360709	4.24999	2.13778e-05	0.000402563	ENSG00000276168	RN7SL1	RNA component of signal recognition particle 7SL1 [Source:HGNC Symbol;Acc:HGNC:10038]	14	1	49586580	49586878	ENSG00000276168	6029	612177	misc_RNA
ENSG00000151655	4	13	9	11	8	12	43	21	29	4.16665	13.7809	9.06405	10.5826	7.692	11.4286	41.7135	21.8182	28.0812	16.4809	0.139546	0.552857	0.25241	0.800724	NA	16.4809	1.76624	0.510883	3.45724	0.000545742	0.0100716	16.4809	1.6267	0.498204	3.26513	0.00109416	0.00940313	ENSG00000151655	ITIH2	inter-alpha-trypsin inhibitor heavy chain 2 [Source:HGNC Symbol;Acc:HGNC:6167]	10	1	7703316	7749520	ENSG00000151655	3698	146640	protein_coding
ENSG00000038427	14	20	24	14	25	16	63	51	52	14.5833	21.2014	24.1708	13.4688	24.0375	15.2381	61.1151	52.9871	50.3525	30.795	-0.186522	0.389741	-0.478579	0.632238	NA	30.795	1.4546	0.355833	4.08788	4.35337e-05	0.00144049	30.795	1.64112	0.358497	4.57778	4.69939e-06	0.000119357	ENSG00000038427	VCAN	versican [Source:HGNC Symbol;Acc:HGNC:2464]	5	1	83471618	83582303	ENSG00000038427	1462	118661	protein_coding
ENSG00000100385	54	100	78	60	56	79	235	214	181	56.2498	106.007	78.5551	57.7235	53.844	75.2381	227.969	222.338	175.265	117.021	-0.364981	0.235222	-1.55165	0.120747	0.631119	117.021	1.37793	0.218982	6.29242	3.12554e-10	5.31409e-08	117.021	1.74291	0.222867	7.82039	5.26608e-15	1.3715e-12	ENSG00000100385	IL2RB	interleukin 2 receptor subunit beta [Source:HGNC Symbol;Acc:HGNC:6009]	22	-1	37125843	37175054	ENSG00000100385	3560	146710	protein_coding
ENSG00000253227	28	25	30	25	13	21	67	55	72	29.1666	26.5017	30.2135	24.0514	12.4995	20	64.9954	57.143	69.7188	37.1433	-0.603374	0.350134	-1.72327	0.0848404	0.58741	37.1433	1.15986	0.313162	3.7037	0.000212478	0.00490018	37.1433	1.76323	0.329018	5.35907	8.36497e-08	4.2143e-06	ENSG00000253227	AC090192.2	novel transcript	8	1	124271667	124279580	ENSG00000253227	---	---	lncRNA
ENSG00000226777	12	10	6	6	10	16	26	36	44	12.5	10.6007	6.0427	5.77235	9.615	15.2381	25.2221	37.4027	42.606	18.3333	0.0762142	0.531326	0.143441	0.885942	NA	18.3333	1.8554	0.486661	3.81251	0.000137563	0.00344058	18.3333	1.77919	0.477248	3.72801	0.000192997	0.00239161	ENSG00000226777	FAM30A	family with sequence similarity 30 member A [Source:HGNC Symbol;Acc:HGNC:19955]	14	1	105917979	105932642	ENSG00000226777	9834	616623	lncRNA
ENSG00000111341	584	914	658	573	668	618	2159	1924	2148	608.332	968.902	662.683	551.259	642.282	588.571	2094.41	1998.97	2079.95	1132.82	-0.329375	0.131948	-2.49624	0.0125518	0.324378	1132.82	1.46313	0.128939	11.3474	7.63931e-30	4.06972e-26	1132.82	1.7925	0.129544	13.837	1.52512e-43	1e-30	ENSG00000111341	MGP	matrix Gla protein [Source:HGNC Symbol;Acc:HGNC:7060]	12	-1	14880864	14885857	ENSG00000111341	4256	154870	protein_coding
ENSG00000265962	17	18	18	14	15	9	31	53	43	17.7083	19.0812	18.1281	13.4688	14.4225	8.57143	30.0725	55.0651	41.6376	24.2395	-0.591343	0.439848	-1.34442	0.178811	NA	24.2395	1.20467	0.393746	3.05951	0.00221698	0.0282325	24.2395	1.79601	0.412929	4.34944	1.36485e-05	0.000277411	ENSG00000265962	GACAT2	gastric cancer associated transcript 2 [Source:HGNC Symbol;Acc:HGNC:50516]	18	-1	8695856	8707621	ENSG00000265962	100287082	616131	lncRNA
ENSG00000170558	2	14	4	5	11	8	37	24	21	2.08333	14.8409	4.02847	4.81029	10.5765	7.61904	35.893	24.9351	20.3347	13.9024	0.142669	0.647515	0.220333	0.825612	NA	13.9024	1.96189	0.59832	3.279	0.00104177	0.0165667	13.9024	1.81922	0.584157	3.11426	0.00184404	0.013979	ENSG00000170558	CDH2	cadherin 2 [Source:HGNC Symbol;Acc:HGNC:1759]	18	-1	27932879	28177946	ENSG00000170558	1000	114020	protein_coding
ENSG00000139329	19	30	31	16	21	26	58	61	99	19.7916	31.802	31.2206	15.3929	20.1915	24.7619	56.2647	63.3768	95.8634	39.8517	-0.456428	0.364494	-1.25222	0.210488	0.716731	39.8517	1.38029	0.330729	4.17347	2.99989e-05	0.00107258	39.8517	1.83672	0.341174	5.38353	7.3041e-08	3.77019e-06	ENSG00000139329	LUM	lumican [Source:HGNC Symbol;Acc:HGNC:6724]	12	-1	91102629	91111494	ENSG00000139329	4060	600616	protein_coding
ENSG00000106366	93	109	93	96	67	104	307	309	406	96.8747	115.547	93.6619	92.3575	64.4205	99.0476	297.815	321.04	393.137	174.878	-0.257562	0.195714	-1.31601	0.188169	0.704699	174.878	1.72638	0.180406	9.56937	1.07563e-21	1.22791e-18	174.878	1.98394	0.182467	10.8728	1.55292e-27	2.31301e-24	ENSG00000106366	SERPINE1	serpin family E member 1 [Source:HGNC Symbol;Acc:HGNC:8583]	7	1	101127104	101139247	ENSG00000106366	5054	173360	protein_coding
ENSG00000278771	13	12	14	12	19	29	119	68	45	13.5416	12.7208	14.0996	11.5447	18.2685	27.619	115.44	70.6495	43.5743	36.3842	0.509076	0.446344	1.14055	0.254059	0.751355	36.3842	2.50815	0.416524	6.02161	1.72689e-09	2.29993e-07	36.3842	1.99907	0.393459	5.08076	3.75926e-07	1.4965e-05	ENSG00000278771	RN7SL3	RNA component of signal recognition particle 7SL3 [Source:HGNC Symbol;Acc:HGNC:23135]	14	-1	49853616	49853914	ENSG00000278771	378707	612180	misc_RNA
ENSG00000132554	46	33	40	35	47	40	196	140	142	47.9165	34.9822	40.2847	33.672	45.1905	38.0952	190.136	145.455	137.501	79.2481	-0.075315	0.266144	-0.282986	0.777188	0.9603	79.2481	1.94133	0.241115	8.05148	8.18018e-16	4.66913e-13	79.2481	2.01664	0.240201	8.39566	4.63283e-17	1.61791e-14	ENSG00000132554	RGS22	regulator of G protein signaling 22 [Source:HGNC Symbol;Acc:HGNC:24499]	8	-1	99960936	100131268	ENSG00000132554	26166	615650	protein_coding

## Sheet: MDA-MB-231 DEG
	Raw Counts (Aligner: STAR, Ref.genome: Ensembl Homo_sapiens.GRCh38.dna.primary_assembly, Gene quantification method: featureCounts, Gene ref: Ensembl Homo_sapiens.GRCh38.101)									Normalized Counts (Application: DESeq2)
Label	1_E121	3_E121	12_E111	13_E111	14_E111	15_E111	16_E111	17_E111	18_E111	1_E121	3_E121	12_E111	13_E111	14_E111	15_E111	16_E111	17_E111	18_E111
Cell.line	MDAMB231	MDAMB231	MDAMB231	MDAMB231	MDAMB231	MDAMB231	MDAMB231	MDAMB231	MDAMB231	MDAMB231	MDAMB231	MDAMB231	MDAMB231	MDAMB231	MDAMB231	MDAMB231	MDAMB231	MDAMB231
Culturing	flask	flask	flask	2D	2D	2D	3D	3D	3D	flask	flask	flask	2D	2D	2D	3D	3D	3D
Day	D0	D0	D0	D7	D7	D7	D7	D7	D7	D0	D0	D0	D7	D7	D7	D7	D7	D7
RNASeq.Replicate	1	2	3	1	2	3	1	2	3	1	2	3	1	2	3	1	2	3	Comparisons (Application: DESeq2, Method: Wald test, Design: ~ Sample.groups)
Sample.groups	MDAMB231.Flask.D0	MDAMB231.Flask.D0	MDAMB231.Flask.D0	MDAMB231.2D.D7	MDAMB231.2D.D7	MDAMB231.2D.D7	MDAMB231.3D.D7	MDAMB231.3D.D7	MDAMB231.3D.D7	MDAMB231.Flask.D0	MDAMB231.Flask.D0	MDAMB231.Flask.D0	MDAMB231.2D.D7	MDAMB231.2D.D7	MDAMB231.2D.D7	MDAMB231.3D.D7	MDAMB231.3D.D7	MDAMB231.3D.D7	MDAMB231.2D.D7 vs MDAMB231.Flask.D0						MDAMB231.3D.D7 vs MDAMB231.Flask.D0						MDAMB231.3D.D7 vs MDAMB231.2D.D7
	CC_10	CC_11	CC_12	CC_13	CC_14	CC_15	CC_16	CC_17	CC_18	CC_10	CC_11	CC_12	CC_13	CC_14	CC_15	CC_16	CC_17	CC_18	baseMean	log2FoldChange	lfcSE	stat	pvalue	padj	baseMean	log2FoldChange	lfcSE	stat	pvalue	padj	baseMean	log2FoldChange	lfcSE	stat	pvalue	padj	Ensembl ID	Gene name	Gene description	Chromosome/scaffold name	Strand	Gene start (bp)	Gene end (bp)	Ensembl ID	NCBI gene ID	MIM gene accession	Gene Type
ENSG00000100867	128	98	93	191	134	198	18	23	12	119.819	91.8011	95.8386	188.246	134.933	201.417	18.5274	22.8547	12.3478	98.4204	0.770061	0.223946	3.43859	0.000584745	0.0391409	98.4204	-2.51427	0.292385	-8.59917	8.02941e-18	8.83006e-15	98.4204	-3.28433	0.287967	-11.4052	3.93665e-30	5.82939e-26	ENSG00000100867	DHRS2	dehydrogenase/reductase 2 [Source:HGNC Symbol;Acc:HGNC:18349]	14	1	23630115	23645639	ENSG00000100867	10202	615194	protein_coding
ENSG00000287064	49	45	8	50	43	52	4	7	7	45.8682	42.1536	8.24418	49.279	43.2994	52.8973	4.11721	6.95579	7.20291	28.8908	0.588869	0.453355	1.29891	0.193973	0.641786	28.8908	-2.40245	0.55399	-4.33664	1.44678e-05	0.000894562	28.8908	-2.99132	0.548125	-5.45737	4.83227e-08	1.32512e-05	ENSG00000287064	AL606500.1	novel transcript	1	1	154671593	154678345	ENSG00000287064	---	---	lncRNA
ENSG00000170498	88	74	15	52	23	33	15	11	6	82.3755	69.3192	15.4578	51.2501	23.1602	33.5694	15.4395	10.9305	6.17392	34.1863	-0.633214	0.484623	-1.30661	0.191344	0.63824	34.1863	-2.36423	0.529704	-4.46331	8.07029e-06	0.000542578	34.1863	-1.73102	0.53656	-3.22615	0.00125469	0.0370107	ENSG00000170498	KISS1	KiSS-1 metastasis suppressor [Source:HGNC Symbol;Acc:HGNC:6341]	1	-1	204190341	204196491	ENSG00000170498	3814	603286	protein_coding
ENSG00000197471	76	96	47	40	51	49	23	21	21	71.1425	89.9276	48.4345	39.4232	51.3552	49.8455	23.6739	20.8674	21.6087	46.2532	-0.57911	0.294289	-1.96783	0.0490876	0.385774	46.2532	-1.66697	0.322128	-5.17488	2.28063e-07	2.80901e-05	46.2532	-1.08786	0.330202	-3.29453	0.000985874	0.0314681	ENSG00000197471	SPN	sialophorin [Source:HGNC Symbol;Acc:HGNC:11249]	16	1	29662979	29670876	ENSG00000197471	6693	182160	protein_coding
ENSG00000168528	2293	2250	1632	1244	892	1492	635	671	550	2146.44	2107.68	1681.81	1226.06	898.212	1517.75	653.606	666.762	565.943	1273.81	-0.704969	0.16215	-4.34763	1.37616e-05	0.00261864	1273.81	-1.65401	0.163834	-10.0956	5.77719e-24	1.77891e-20	1273.81	-0.94904	0.164547	-5.76758	8.04183e-09	2.90447e-06	ENSG00000168528	SERINC2	serine incorporator 2 [Source:HGNC Symbol;Acc:HGNC:23231]	1	1	31409565	31434680	ENSG00000168528	347735	614549	protein_coding
ENSG00000187908	277	298	368	180	170	226	119	107	92	259.296	279.15	379.232	177.404	171.184	229.9	122.487	106.324	94.6668	202.183	-0.664582	0.186502	-3.5634	0.00036608	0.0295526	202.183	-1.50293	0.194212	-7.73861	1.00513e-14	7.78718e-12	202.183	-0.838346	0.197818	-4.23796	2.25556e-05	0.00203749	ENSG00000187908	DMBT1	deleted in malignant brain tumors 1 [Source:HGNC Symbol;Acc:HGNC:2926]	10	1	122560665	122643736	ENSG00000187908	1755	601969	protein_coding
ENSG00000125731	273	281	139	167	134	244	86	89	57	255.551	263.226	143.243	164.592	134.933	248.21	88.5199	88.4379	58.6522	160.596	-0.275238	0.256739	-1.07205	0.283695	0.719091	160.596	-1.49151	0.266618	-5.59418	2.21663e-08	4.55031e-06	160.596	-1.21627	0.268066	-4.53721	5.70039e-06	0.000740451	ENSG00000125731	SH2D3A	SH2 domain containing 3A [Source:HGNC Symbol;Acc:HGNC:16885]	19	-1	6752160	6767463	ENSG00000125731	10045	604721	protein_coding
ENSG00000128510	369	428	282	286	161	227	154	109	100	345.416	400.927	290.607	281.876	162.121	230.917	158.512	108.312	102.899	231.287	-0.619903	0.210057	-2.95111	0.00316629	0.106772	231.287	-1.48897	0.216239	-6.88575	5.74837e-12	2.68188e-09	231.287	-0.869066	0.218886	-3.9704	7.17528e-05	0.00468068	ENSG00000128510	CPA4	carboxypeptidase A4 [Source:HGNC Symbol;Acc:HGNC:15740]	7	1	130293134	130324180	ENSG00000128510	51200	607635	protein_coding
ENSG00000163283	58	41	32	50	45	44	18	20	7	54.293	38.4066	32.9767	49.279	45.3134	44.7592	18.5274	19.8737	7.20291	34.5147	0.146457	0.336605	0.435101	0.663489	0.908195	34.5147	-1.46254	0.380339	-3.84536	0.000120374	0.00504981	34.5147	-1.609	0.379014	-4.24522	2.18383e-05	0.00200896	ENSG00000163283	ALPP	alkaline phosphatase, placental [Source:HGNC Symbol;Acc:HGNC:439]	2	1	232378724	232382889	ENSG00000163283	250	171800	protein_coding
ENSG00000143382	96	91	67	104	62	59	48	32	12	89.8642	85.2439	69.045	102.5	62.4318	60.0181	49.4065	31.7979	12.3478	62.5173	-0.11845	0.335214	-0.353355	0.723822	0.92673	62.5173	-1.38491	0.354572	-3.90586	9.38913e-05	0.00413014	62.5173	-1.26646	0.35603	-3.55717	0.00037487	0.0161451	ENSG00000143382	ADAMTSL4	ADAMTS like 4 [Source:HGNC Symbol;Acc:HGNC:19706]	1	1	150549369	150560937	ENSG00000143382	54507	610113	protein_coding
ENSG00000128165	173	181	86	147	105	131	60	62	43	161.943	169.551	88.6249	144.88	105.731	133.26	61.7581	61.6084	44.2464	107.956	-0.132686	0.246385	-0.53853	0.590211	0.878534	107.956	-1.32781	0.260564	-5.09592	3.47054e-07	3.78953e-05	107.956	-1.19513	0.261818	-4.56473	5.00129e-06	0.000676383	ENSG00000128165	ADM2	adrenomedullin 2 [Source:HGNC Symbol;Acc:HGNC:28898]	22	1	50481543	50486440	ENSG00000128165	79924	608682	protein_coding
ENSG00000167895	77	85	62	74	82	77	26	29	30	72.0786	79.6234	63.8924	72.9329	82.571	78.3287	26.7618	28.8168	30.8696	59.5417	0.1152	0.233914	0.49249	0.622373	0.892853	59.5417	-1.32013	0.265093	-4.97989	6.36205e-07	6.23886e-05	59.5417	-1.43533	0.264348	-5.42971	5.64466e-08	1.49261e-05	ENSG00000167895	TMC8	transmembrane channel like 8 [Source:HGNC Symbol;Acc:HGNC:20474]	17	1	78130770	78142968	ENSG00000167895	147138	605829	protein_coding
ENSG00000198959	26466	26346	26520	17557	15065	22992	9613	10147	10917	24774.4	24679.5	27329.4	17303.8	15169.9	23388.7	9894.67	10082.9	11233.4	18206.3	-0.458914	0.135776	-3.37994	0.000725026	0.0458056	18206.3	-1.29873	0.135888	-9.55737	1.20788e-21	2.32457e-18	18206.3	-0.839819	0.135929	-6.17836	6.47722e-10	3.55239e-07	ENSG00000198959	TGM2	transglutaminase 2 [Source:HGNC Symbol;Acc:HGNC:11778]	20	-1	38127385	38166578	ENSG00000198959	7052	190196	protein_coding
ENSG00000179242	3283	3056	1679	1999	1489	2105	1071	892	1103	3073.17	2862.7	1730.25	1970.17	1499.37	2141.32	1102.38	886.366	1134.97	1822.3	-0.45051	0.184338	-2.44394	0.0145279	0.232588	1822.3	-1.29556	0.185165	-6.99679	2.61888e-12	1.34401e-09	1822.3	-0.845052	0.18546	-4.55651	5.20111e-06	0.000687662	ENSG00000179242	CDH4	cadherin 4 [Source:HGNC Symbol;Acc:HGNC:1763]	20	1	61252261	61940617	ENSG00000179242	1002	603006	protein_coding
ENSG00000142675	74	57	50	67	58	63	27	31	14	69.2703	53.3945	51.5261	66.0338	58.4039	64.0871	27.7911	30.8042	14.4058	48.413	0.112674	0.280897	0.401124	0.688329	0.916433	48.413	-1.25396	0.311102	-4.0307	5.56109e-05	0.0027267	48.413	-1.36663	0.310346	-4.40358	1.0648e-05	0.00118553	ENSG00000142675	CNKSR1	connector enhancer of kinase suppressor of Ras 1 [Source:HGNC Symbol;Acc:HGNC:19700]	1	1	26177484	26189884	ENSG00000142675	10256	603272	protein_coding
ENSG00000166741	353	376	273	240	337	611	93	165	143	330.438	352.217	281.333	236.539	339.347	621.543	95.725	163.958	147.145	285.36	0.312527	0.384552	0.812705	0.416387	0.796723	285.36	-1.24452	0.389024	-3.19908	0.00137866	0.0328066	285.36	-1.55705	0.38858	-4.00701	6.14911e-05	0.0042951	ENSG00000166741	NNMT	nicotinamide N-methyltransferase [Source:HGNC Symbol;Acc:HGNC:7861]	11	1	114257787	114313536	ENSG00000166741	4837	600008	protein_coding
ENSG00000225383	342	270	132	190	150	175	110	92	94	320.141	252.922	136.029	187.26	151.045	178.02	113.223	91.4189	96.7247	169.643	-0.459558	0.241838	-1.90028	0.057397	0.41085	169.643	-1.23674	0.247929	-4.98829	6.09168e-07	6.0901e-05	169.643	-0.777183	0.250353	-3.10435	0.00190696	0.049454	ENSG00000225383	SFTA1P	surfactant associated 1, lncRNA [Source:HGNC Symbol;Acc:HGNC:18383]	10	-1	10784437	10795047	ENSG00000225383	207107	---	lncRNA
ENSG00000186517	137	148	109	120	73	120	43	46	71	128.244	138.638	112.327	118.269	73.5084	122.071	44.26	45.7095	73.058	95.1206	-0.273762	0.242668	-1.12813	0.259263	0.702648	95.1206	-1.21977	0.255402	-4.77587	1.78928e-06	0.000145755	95.1206	-0.946008	0.258025	-3.66635	0.000246039	0.0119847	ENSG00000186517	ARHGAP30	Rho GTPase activating protein 30 [Source:HGNC Symbol;Acc:HGNC:27414]	1	-1	161046946	161069970	ENSG00000186517	257106	614264	protein_coding
ENSG00000178826	102	112	61	72	79	124	30	38	44	95.4807	104.916	62.8618	70.9617	79.5501	126.14	30.879	37.76	45.2754	72.6471	0.0681315	0.276106	0.246758	0.805095	0.950698	72.6471	-1.21118	0.295413	-4.09997	4.13204e-05	0.00213479	72.6471	-1.27932	0.295274	-4.33264	1.47329e-05	0.00149428	ENSG00000178826	TMEM139	transmembrane protein 139 [Source:HGNC Symbol;Acc:HGNC:22058]	7	1	143279957	143288048	ENSG00000178826	135932	616524	protein_coding
ENSG00000223749	252	502	369	359	267	285	190	194	107	235.894	470.247	380.263	353.823	268.859	289.918	195.567	192.775	110.102	277.494	-0.251182	0.234858	-1.06951	0.284841	0.720054	277.494	-1.12351	0.238992	-4.70105	2.58822e-06	0.000207543	277.494	-0.872331	0.239898	-3.63626	0.00027662	0.0130038	ENSG00000223749	MIR503HG	MIR503 host gene [Source:HGNC Symbol;Acc:HGNC:28258]	X	-1	134543119	134546642	ENSG00000223749	---	---	lncRNA
ENSG00000132561	213	238	121	165	140	154	80	103	69	199.386	222.946	124.693	162.621	140.975	156.657	82.3441	102.349	71.0001	140.33	-0.251419	0.216897	-1.15916	0.24639	0.696507	140.33	-1.09852	0.22535	-4.87473	1.08957e-06	9.53125e-05	140.33	-0.847101	0.227253	-3.72757	0.000193338	0.0100455	ENSG00000132561	MATN2	matrilin 2 [Source:HGNC Symbol;Acc:HGNC:6908]	8	1	97868840	98036724	ENSG00000132561	4147	602108	protein_coding
ENSG00000240694	1232	1170	732	811	667	972	439	472	471	1153.26	1095.99	754.342	799.305	671.645	988.772	451.863	469.019	484.653	763.206	-0.288846	0.164678	-1.75401	0.0794294	0.460122	763.206	-1.09614	0.166662	-6.57702	4.7998e-11	1.61742e-08	763.206	-0.807294	0.167197	-4.82839	1.37643e-06	0.000242644	ENSG00000240694	PNMA2	PNMA family member 2 [Source:HGNC Symbol;Acc:HGNC:9159]	8	-1	26504701	26514092	ENSG00000240694	10687	603970	protein_coding
ENSG00000120337	282	253	167	181	192	237	94	82	135	263.976	236.997	172.097	178.39	193.337	241.09	96.7543	81.4821	138.913	178.115	-0.137089	0.212021	-0.646581	0.517903	0.851063	178.115	-1.08804	0.219602	-4.95458	7.24867e-07	6.93171e-05	178.115	-0.950947	0.220555	-4.31162	1.62065e-05	0.00159243	ENSG00000120337	TNFSF18	TNF superfamily member 18 [Source:HGNC Symbol;Acc:HGNC:11932]	1	-1	173039960	173050963	ENSG00000120337	8995	603898	protein_coding
ENSG00000180448	1030	1077	660	795	719	758	416	444	378	964.168	1008.88	680.145	783.535	724.007	771.08	428.189	441.196	388.957	687.795	-0.220365	0.141517	-1.55716	0.119431	0.537761	687.795	-1.07689	0.144198	-7.46814	8.13344e-14	5.44446e-11	687.795	-0.856526	0.144744	-5.91753	3.26811e-09	1.38269e-06	ENSG00000180448	ARHGAP45	Rho GTPase activating protein 45 [Source:HGNC Symbol;Acc:HGNC:17102]	19	1	1065923	1086628	ENSG00000180448	23526	601155	protein_coding
ENSG00000130707	59	77	65	52	60	79	37	23	33	55.2291	72.1295	66.9839	51.2501	60.4178	80.3632	38.0841	22.8547	33.9566	53.4743	-0.0177573	0.275326	-0.0644955	0.948576	0.987819	53.4743	-1.03586	0.29541	-3.5065	0.000454035	0.0141045	53.4743	-1.0181	0.296286	-3.4362	0.000589942	0.0214114	ENSG00000130707	ASS1	argininosuccinate synthase 1 [Source:HGNC Symbol;Acc:HGNC:758]	9	1	130444961	130501274	ENSG00000130707	445	603470	protein_coding
ENSG00000232774	378	379	334	343	267	405	161	163	182	353.84	355.027	344.194	338.054	268.859	411.989	165.718	161.971	187.276	287.436	-0.0478957	0.15744	-0.304217	0.760963	0.937476	287.436	-1.03245	0.163859	-6.30086	2.95995e-10	8.2857e-08	287.436	-0.984558	0.164279	-5.99322	2.0572e-09	9.87958e-07	ENSG00000232774	AL355916.1	novel transcript	14	1	61570405	61658696	ENSG00000232774	---	---	lncRNA
ENSG00000138131	622	621	393	464	517	532	278	251	236	582.245	581.719	404.995	457.309	520.6	541.18	286.146	249.415	242.841	429.606	-0.0479287	0.152168	-0.314973	0.752782	0.935724	429.606	-1.01253	0.156527	-6.46874	9.88219e-11	3.10502e-08	429.606	-0.964602	0.156821	-6.15098	7.7008e-10	4.07262e-07	ENSG00000138131	LOXL4	lysyl oxidase like 4 [Source:HGNC Symbol;Acc:HGNC:17171]	10	-1	98247690	98268194	ENSG00000138131	84171	607318	protein_coding
ENSG00000013588	7278	7026	4262	4473	3376	5066	3050	2905	2803	6812.83	6581.58	4392.09	4408.5	3399.51	5153.42	3139.37	2886.65	2884.25	4406.47	-0.456671	0.163031	-2.80112	0.00509255	0.138034	4406.47	-0.997353	0.163266	-6.10876	1.00406e-09	2.53419e-07	4406.47	-0.540682	0.163412	-3.3087	0.000937313	0.0302391	ENSG00000013588	GPRC5A	G protein-coupled receptor class C group 5 member A [Source:HGNC Symbol;Acc:HGNC:9836]	12	1	12891559	12917937	ENSG00000013588	9052	604138	protein_coding
ENSG00000143858	150	125	123	121	134	160	53	74	63	140.413	117.093	126.754	119.255	134.933	162.761	54.553	73.5326	64.8262	110.458	0.117051	0.196905	0.594456	0.552207	0.864763	110.458	-0.993225	0.211491	-4.69631	2.64908e-06	0.000210233	110.458	-1.11028	0.21095	-5.26323	1.41546e-07	3.34705e-05	ENSG00000143858	SYT2	synaptotagmin 2 [Source:HGNC Symbol;Acc:HGNC:11510]	1	-1	202590596	202710454	ENSG00000143858	127833	600104	protein_coding
ENSG00000284987	129	140	107	183	161	184	61	40	81	120.755	131.144	110.266	180.361	162.121	187.175	62.7874	39.7474	83.3479	119.745	0.547445	0.212438	2.57697	0.00996715	0.195239	119.745	-0.965558	0.229338	-4.21019	2.55151e-05	0.00143894	119.745	-1.513	0.225794	-6.70081	2.07264e-11	1.61535e-08	ENSG00000284987	U52112.1	novel transcript	X	-1	153872221	153909223	ENSG00000284987	---	---	protein_coding
ENSG00000124920	348	356	253	360	321	207	149	176	140	325.758	333.482	260.722	354.808	323.235	210.572	153.366	174.888	144.058	253.432	-0.0504288	0.186836	-0.269909	0.78723	0.946452	253.432	-0.962286	0.192458	-4.99997	5.73382e-07	5.80776e-05	253.432	-0.911858	0.192877	-4.72766	2.27126e-06	0.000382191	ENSG00000124920	MYRF	myelin regulatory factor [Source:HGNC Symbol;Acc:HGNC:1181]	11	1	61752636	61788518	ENSG00000124920	745	608329	protein_coding
ENSG00000166689	306	289	179	218	151	227	109	139	127	286.442	270.72	184.463	214.856	152.052	230.917	112.194	138.122	130.681	191.161	-0.312584	0.200888	-1.55602	0.119704	0.537761	191.161	-0.962166	0.205958	-4.67166	2.98782e-06	0.000232325	191.161	-0.649582	0.207845	-3.12532	0.00177609	0.0471333	ENSG00000166689	PLEKHA7	pleckstrin homology domain containing A7 [Source:HGNC Symbol;Acc:HGNC:27049]	11	-1	16777297	17014414	ENSG00000166689	144100	612686	protein_coding
ENSG00000151388	615	578	466	568	526	663	229	223	353	575.693	541.439	480.223	559.809	529.663	674.44	235.71	221.592	363.232	464.645	0.142596	0.170251	0.837567	0.402274	0.788643	464.645	-0.961962	0.174306	-5.5188	3.41331e-08	6.56892e-06	464.645	-1.10456	0.174087	-6.34487	2.22608e-10	1.37349e-07	ENSG00000151388	ADAMTS12	ADAM metallopeptidase with thrombospondin type 1 motif 12 [Source:HGNC Symbol;Acc:HGNC:14605]	5	-1	33523535	33892019	ENSG00000151388	81792	606184	protein_coding
ENSG00000119630	111	110	49	106	156	117	48	51	33	103.906	103.042	50.4956	104.471	157.086	119.019	49.4065	50.6779	33.9566	85.7845	0.55988	0.274904	2.03664	0.0416864	0.36056	85.7845	-0.944656	0.293039	-3.22365	0.00126568	0.0307843	85.7845	-1.50454	0.289066	-5.20482	1.9419e-07	4.42394e-05	ENSG00000119630	PGF	placental growth factor [Source:HGNC Symbol;Acc:HGNC:8893]	14	-1	74941834	74955626	ENSG00000119630	5228	601121	protein_coding
ENSG00000160255	577	625	311	429	476	493	226	232	288	540.121	585.466	320.492	422.813	479.315	501.507	232.622	230.535	296.348	401.024	-0.0442983	0.189878	-0.233299	0.815529	0.954164	401.024	-0.930438	0.193272	-4.81415	1.47831e-06	0.000121711	401.024	-0.88614	0.19352	-4.57905	4.67093e-06	0.000646422	ENSG00000160255	ITGB2	integrin subunit beta 2 [Source:HGNC Symbol;Acc:HGNC:6155]	21	-1	44885953	44931989	ENSG00000160255	3689	600065	protein_coding
ENSG00000225138	109	207	297	286	247	238	96	126	89	102.033	193.906	306.065	281.876	248.72	242.107	98.8129	125.204	91.5798	187.812	0.362468	0.270304	1.34096	0.179933	0.623973	187.812	-0.928925	0.277612	-3.34612	0.000819502	0.0223088	187.812	-1.29139	0.276442	-4.67148	2.99044e-06	0.00047109	ENSG00000225138	SLC9A3-AS1	SLC9A3 antisense RNA 1 [Source:HGNC Symbol;Acc:HGNC:40550]	5	1	473236	480884	ENSG00000225138	---	---	lncRNA
ENSG00000083454	311	276	260	254	186	212	148	148	129	291.123	258.542	267.936	250.337	187.295	215.658	152.337	147.065	132.739	211.448	-0.323429	0.154114	-2.09863	0.0358496	0.334861	211.448	-0.919945	0.159546	-5.76602	8.11647e-09	1.78516e-06	211.448	-0.596516	0.161827	-3.68614	0.000227682	0.0113138	ENSG00000083454	P2RX5	purinergic receptor P2X 5 [Source:HGNC Symbol;Acc:HGNC:8536]	17	-1	3672199	3696240	ENSG00000083454	5026	602836	protein_coding
ENSG00000144810	2816	2815	1454	2291	1875	2294	1204	1159	1156	2636.02	2636.94	1498.38	2257.96	1888.06	2333.58	1239.28	1151.68	1189.51	1870.16	-0.0638549	0.170593	-0.374312	0.708172	0.921136	1870.16	-0.919638	0.17138	-5.36609	8.04627e-08	1.44047e-05	1870.16	-0.855783	0.171452	-4.99138	5.99489e-07	0.000119963	ENSG00000144810	COL8A1	collagen type VIII alpha 1 chain [Source:HGNC Symbol;Acc:HGNC:2215]	3	1	99638475	99799226	ENSG00000144810	1295	120251	protein_coding
ENSG00000133026	607	536	393	528	407	406	215	222	331	568.204	502.096	404.995	520.386	409.834	413.006	221.3	220.598	340.595	400.113	-0.135802	0.180604	-0.751933	0.452091	0.817943	400.113	-0.915944	0.183766	-4.98429	6.21903e-07	6.1773e-05	400.113	-0.780142	0.184282	-4.23341	2.30175e-05	0.00204097	ENSG00000133026	MYH10	myosin heavy chain 10 [Source:HGNC Symbol;Acc:HGNC:7568]	17	-1	8474207	8630761	ENSG00000133026	4628	160776	protein_coding
ENSG00000115380	898	945	801	773	686	758	521	423	386	840.605	885.225	825.448	761.853	690.777	771.08	536.266	420.328	397.189	680.975	-0.198384	0.123308	-1.60884	0.10765	0.516411	680.975	-0.914588	0.125818	-7.26914	3.61793e-13	2.14237e-10	680.975	-0.716204	0.126412	-5.66565	1.46469e-08	4.61469e-06	ENSG00000115380	EFEMP1	EGF containing fibulin extracellular matrix protein 1 [Source:HGNC Symbol;Acc:HGNC:3218]	2	-1	55865967	55924139	ENSG00000115380	2202	601548	protein_coding
ENSG00000135636	516	451	325	401	334	363	231	180	238	483.02	422.473	334.92	395.217	336.326	369.264	237.769	178.863	244.899	333.639	-0.173253	0.162419	-1.0667	0.286106	0.720771	333.639	-0.908737	0.166389	-5.46152	4.72078e-08	8.97299e-06	333.639	-0.735484	0.167212	-4.39852	1.08994e-05	0.00120446	ENSG00000135636	DYSF	dysferlin [Source:HGNC Symbol;Acc:HGNC:3097]	2	1	71453722	71686768	ENSG00000135636	8291	603009	protein_coding
ENSG00000167103	78	67	72	74	62	71	42	36	32	73.0147	62.762	74.1976	72.9329	62.4318	72.2252	43.2307	35.7726	32.9276	58.8328	-0.0154301	0.239674	-0.0643794	0.948668	0.987851	58.8328	-0.907034	0.257498	-3.52249	0.000427516	0.0134327	58.8328	-0.891604	0.2584	-3.45049	0.000559579	0.0207675	ENSG00000167103	PIP5KL1	phosphatidylinositol-4-phosphate 5-kinase like 1 [Source:HGNC Symbol;Acc:HGNC:28711]	9	-1	127920881	127930785	ENSG00000167103	138429	612865	protein_coding
ENSG00000178038	246	289	274	243	168	233	146	134	131	230.277	270.72	282.363	239.496	169.17	237.021	150.278	133.154	134.797	205.253	-0.277992	0.168865	-1.64624	0.0997141	0.503917	205.253	-0.904914	0.174198	-5.19475	2.04996e-07	2.6301e-05	205.253	-0.626923	0.176088	-3.56029	0.000370448	0.0160868	ENSG00000178038	ALS2CL	ALS2 C-terminal like [Source:HGNC Symbol;Acc:HGNC:20605]	3	-1	46668995	46693704	ENSG00000178038	259173	612402	protein_coding
ENSG00000112414	1084	1027	640	978	678	726	412	486	495	1014.72	962.038	659.534	963.896	682.721	738.528	424.072	482.93	509.348	715.31	-0.144912	0.167438	-0.865462	0.386786	0.780211	715.31	-0.896927	0.169278	-5.29853	1.16737e-07	1.85287e-05	715.31	-0.752015	0.169608	-4.43384	9.25686e-06	0.00105443	ENSG00000112414	ADGRG6	adhesion G protein-coupled receptor G6 [Source:HGNC Symbol;Acc:HGNC:13841]	6	1	142301854	142446266	ENSG00000112414	57211	612243	protein_coding
ENSG00000265763	221	229	152	205	135	217	104	116	91	206.875	214.515	156.639	202.044	135.94	220.744	107.047	115.267	93.6378	161.412	-0.0504993	0.201642	-0.250441	0.802246	0.950195	161.412	-0.87248	0.208857	-4.17741	2.94851e-05	0.00165074	161.412	-0.82198	0.209472	-3.92406	8.70688e-05	0.00548645	ENSG00000265763	ZNF488	zinc finger protein 488 [Source:HGNC Symbol;Acc:HGNC:23535]	10	-1	47365496	47384293	ENSG00000265763	118738	---	protein_coding
ENSG00000283646	153	132	110	108	109	162	78	61	66	143.221	123.651	113.357	106.443	109.759	164.795	80.2855	60.6147	67.9131	107.782	0.00108307	0.217566	0.00497812	0.996028	0.998713	107.782	-0.866542	0.228027	-3.80016	0.0001446	0.00585859	107.782	-0.867625	0.228449	-3.7979	0.000145927	0.00820301	ENSG00000283646	LINC02009	long intergenic non-protein coding RNA 2009 [Source:HGNC Symbol;Acc:HGNC:52845]	3	-1	46416524	46423591	ENSG00000283646	105377068	---	lncRNA
ENSG00000130940	179	185	162	186	141	134	102	100	77	167.559	173.298	166.945	183.318	141.982	136.312	104.989	99.3684	79.232	139.223	-0.137056	0.181263	-0.756117	0.449579	0.816622	139.223	-0.840299	0.189207	-4.44117	8.94713e-06	0.00059375	139.223	-0.703243	0.190673	-3.68821	0.000225833	0.0112597	ENSG00000130940	CASZ1	castor zinc finger 1 [Source:HGNC Symbol;Acc:HGNC:26002]	1	-1	10636604	10796650	ENSG00000130940	54897	609895	protein_coding
ENSG00000064042	2534	2513	1642	1848	1483	2292	1138	1110	1286	2372.04	2354.04	1692.12	1821.35	1493.33	2331.55	1171.34	1102.99	1323.28	1740.23	-0.185161	0.161346	-1.1476	0.251135	0.696621	1740.23	-0.835425	0.162023	-5.15622	2.51979e-07	2.9842e-05	1740.23	-0.650265	0.162196	-4.00914	6.09406e-05	0.00427682	ENSG00000064042	LIMCH1	LIM and calponin homology domains 1 [Source:HGNC Symbol;Acc:HGNC:29191]	4	1	41359607	41700044	ENSG00000064042	22998	617750	protein_coding
ENSG00000227372	102	89	83	86	80	78	52	47	47	95.4807	83.3704	85.5333	84.7598	80.5571	79.3459	53.5237	46.7032	48.3624	73.0707	-0.112117	0.213574	-0.524956	0.599614	0.882434	73.0707	-0.832257	0.22657	-3.6733	0.000239442	0.00853346	73.0707	-0.72014	0.228596	-3.15028	0.00163114	0.0448958	ENSG00000227372	TP73-AS1	TP73 antisense RNA 1 [Source:HGNC Symbol;Acc:HGNC:29052]	1	-1	3735511	3747373	ENSG00000227372	57212	---	transcribed_unitary_pseudogene
ENSG00000096696	889	755	603	729	638	571	387	360	447	832.18	707.243	621.405	718.487	642.443	580.853	398.34	357.726	459.957	590.959	-0.154633	0.141158	-1.09546	0.273315	0.710149	590.959	-0.830339	0.143498	-5.78639	7.19132e-09	1.6046e-06	590.959	-0.675706	0.143998	-4.69247	2.69929e-06	0.000444122	ENSG00000096696	DSP	desmoplakin [Source:HGNC Symbol;Acc:HGNC:3052]	6	1	7541617	7586714	ENSG00000096696	1832	125647	protein_coding
ENSG00000141524	834	892	721	925	928	944	410	507	393	780.695	835.578	743.006	911.661	934.462	960.289	422.014	503.798	404.392	721.766	0.249982	0.111054	2.25099	0.0243863	0.285771	721.766	-0.826528	0.114805	-7.19943	6.04657e-13	3.44789e-10	721.766	-1.07651	0.114328	-9.41599	4.68653e-21	2.31327e-17	ENSG00000141524	TMC6	transmembrane channel like 6 [Source:HGNC Symbol;Acc:HGNC:18021]	17	-1	78107397	78132407	ENSG00000141524	11322	605828	protein_coding
ENSG00000147206	82	105	142	137	104	133	60	65	53	76.759	98.3584	146.334	135.024	104.724	135.295	61.7581	64.5895	54.5363	97.4865	0.226243	0.238913	0.946969	0.343655	0.755179	97.4865	-0.825428	0.251424	-3.28302	0.00102703	0.0262224	97.4865	-1.05167	0.250003	-4.20663	2.59204e-05	0.00219331	ENSG00000147206	NXF3	nuclear RNA export factor 3 [Source:HGNC Symbol;Acc:HGNC:8073]	X	-1	103075810	103093143	ENSG00000147206	56000	300316	protein_coding
ENSG00000133083	77	71	87	78	73	84	35	51	42	72.0786	66.509	89.6554	76.8752	73.5084	85.4495	36.0255	50.6779	43.2174	65.9997	0.0496015	0.236316	0.209895	0.833749	0.958054	65.9997	-0.808998	0.251537	-3.21622	0.0012989	0.0312466	65.9997	-0.858599	0.251576	-3.41289	0.000642788	0.022717	ENSG00000133083	DCLK1	doublecortin like kinase 1 [Source:HGNC Symbol;Acc:HGNC:2700]	13	-1	35768652	36131382	ENSG00000133083	9201	604742	protein_coding
ENSG00000198771	551	487	296	489	481	466	237	286	200	515.783	456.195	305.035	481.948	484.35	474.041	243.944	284.194	205.797	383.476	0.172291	0.175145	0.983705	0.325261	0.742482	383.476	-0.799935	0.179193	-4.4641	8.04065e-06	0.000542578	383.476	-0.972226	0.178842	-5.43624	5.44156e-08	1.46507e-05	ENSG00000198771	RCSD1	RCSD domain containing 1 [Source:HGNC Symbol;Acc:HGNC:28310]	1	1	167630093	167708696	ENSG00000198771	92241	610579	protein_coding
ENSG00000077420	907	937	520	785	543	727	435	404	452	849.03	877.731	535.871	773.68	546.781	739.545	447.746	401.448	465.102	626.326	-0.136063	0.177221	-0.767757	0.442632	0.813298	626.326	-0.784618	0.178899	-4.38581	1.15553e-05	0.0007382	626.326	-0.648555	0.179245	-3.61826	0.000296593	0.0137248	ENSG00000077420	APBB1IP	amyloid beta precursor protein binding family B member 1 interacting protein [Source:HGNC Symbol;Acc:HGNC:17379]	10	1	26438341	26567803	ENSG00000077420	54518	609036	protein_coding
ENSG00000142949	5411	5302	3669	4050	3600	3769	2768	2495	2665	5065.16	4966.63	3780.99	3991.6	3625.07	3834.04	2849.11	2479.24	2742.25	3703.79	-0.270732	0.117586	-2.30241	0.0213119	0.274255	3703.79	-0.775482	0.117926	-6.57601	4.8325e-11	1.61742e-08	3703.79	-0.50475	0.118081	-4.27461	1.9147e-05	0.00181749	ENSG00000142949	PTPRF	protein tyrosine phosphatase receptor type F [Source:HGNC Symbol;Acc:HGNC:9670]	1	1	43525187	43623666	ENSG00000142949	5792	179590	protein_coding
ENSG00000198929	80	88	71	95	90	88	44	45	44	74.8869	82.4337	73.1671	93.63	90.6267	89.5185	45.2893	44.7158	45.2754	71.0604	0.247611	0.213768	1.15831	0.246736	0.696507	71.0604	-0.769624	0.231779	-3.32051	0.000898532	0.0237237	71.0604	-1.01724	0.22939	-4.43451	9.22804e-06	0.00105443	ENSG00000198929	NOS1AP	nitric oxide synthase 1 adaptor protein [Source:HGNC Symbol;Acc:HGNC:16859]	1	1	162069691	162370475	ENSG00000198929	9722	605551	protein_coding
ENSG00000153930	91	100	101	105	109	103	54	52	60	85.1838	93.6746	104.083	103.486	109.759	104.777	55.5823	51.6716	61.7392	85.5507	0.17022	0.202037	0.842518	0.399498	0.787624	85.5507	-0.742548	0.216303	-3.43291	0.000597142	0.0174452	85.5507	-0.912768	0.215013	-4.24517	2.18424e-05	0.00200896	ENSG00000153930	ANKFN1	ankyrin repeat and fibronectin type III domain containing 1 [Source:HGNC Symbol;Acc:HGNC:26766]	17	1	55882301	56511659	ENSG00000153930	162282	---	protein_coding
ENSG00000001617	142	123	130	158	159	214	77	85	63	132.924	115.22	133.968	155.722	160.107	217.693	79.2562	84.4631	64.8262	127.131	0.481681	0.194176	2.48064	0.0131147	0.222295	127.131	-0.740156	0.207481	-3.56735	0.000360616	0.0117149	127.131	-1.22184	0.204188	-5.98389	2.17868e-09	1.00818e-06	ENSG00000001617	SEMA3F	semaphorin 3F [Source:HGNC Symbol;Acc:HGNC:10728]	3	1	50155045	50189075	ENSG00000001617	6405	601124	protein_coding
ENSG00000177106	3624	3917	2325	3059	2655	3355	2174	1697	1722	3392.37	3669.24	2395.96	3014.89	2673.49	3412.89	2237.7	1686.28	1771.91	2694.97	-0.0556114	0.155998	-0.356489	0.721475	0.926307	2694.97	-0.7318	0.156453	-4.67744	2.9048e-06	0.000227017	2694.97	-0.676189	0.156506	-4.32053	1.55653e-05	0.00155737	ENSG00000177106	EPS8L2	EPS8 like 2 [Source:HGNC Symbol;Acc:HGNC:21296]	11	1	694438	727727	ENSG00000177106	64787	614988	protein_coding
ENSG00000198286	586	616	520	573	512	501	344	269	377	548.546	577.036	535.871	564.737	515.565	509.645	354.08	267.301	387.928	473.412	-0.0635427	0.13604	-0.467087	0.640438	0.901202	473.412	-0.719993	0.138898	-5.18362	2.17624e-07	2.74634e-05	473.412	-0.65645	0.139262	-4.71378	2.43168e-06	0.000404589	ENSG00000198286	CARD11	caspase recruitment domain family member 11 [Source:HGNC Symbol;Acc:HGNC:16393]	7	-1	2906141	3043945	ENSG00000198286	84433	607210	protein_coding
ENSG00000204282	159	148	130	201	219	192	76	115	62	148.838	138.638	133.968	198.101	220.525	195.313	78.2269	114.274	63.7972	143.52	0.542203	0.193292	2.8051	0.00503011	0.137706	143.52	-0.716007	0.20545	-3.48507	0.000492007	0.0149702	143.52	-1.25821	0.202078	-6.22636	4.77395e-10	2.71895e-07	ENSG00000204282	TNRC6C-AS1	TNRC6C antisense RNA 1 [Source:HGNC Symbol;Acc:HGNC:44360]	17	-1	78107398	78111799	ENSG00000204282	100131096	---	lncRNA
ENSG00000170442	231	215	184	262	267	420	129	106	129	216.236	201.4	189.616	258.222	268.859	427.247	132.78	105.331	132.739	214.714	0.651263	0.19528	3.33501	0.000852951	0.0486913	214.714	-0.712605	0.204102	-3.49142	0.000480455	0.0146477	214.714	-1.36387	0.201324	-6.77449	1.24849e-11	1.02709e-08	ENSG00000170442	KRT86	keratin 86 [Source:HGNC Symbol;Acc:HGNC:6463]	12	1	52249300	52309163	ENSG00000170442	3892	601928	protein_coding
ENSG00000116675	290	261	165	250	195	211	144	123	145	271.465	244.491	170.036	246.395	196.358	214.641	148.219	122.223	149.203	195.892	-0.0632186	0.186051	-0.339791	0.734014	0.92965	195.892	-0.711611	0.191015	-3.72543	0.000194984	0.00739403	195.892	-0.648392	0.191654	-3.38314	0.000716609	0.024678	ENSG00000116675	DNAJC6	DnaJ heat shock protein family (Hsp40) member C6 [Source:HGNC Symbol;Acc:HGNC:15469]	1	1	65248219	65415871	ENSG00000116675	9829	608375	protein_coding
ENSG00000173209	266	425	417	502	475	352	209	267	173	248.999	398.117	429.728	494.761	478.308	358.074	215.124	265.314	178.015	340.715	0.306866	0.201868	1.52013	0.128478	0.555624	340.715	-0.7083	0.205905	-3.43994	0.000581846	0.0171286	340.715	-1.01517	0.205168	-4.94797	7.49906e-07	0.000142367	ENSG00000173209	AHSA2P	activator of HSP90 ATPase homolog 2, pseudogene [Source:HGNC Symbol;Acc:HGNC:20437]	2	1	61177418	61191203	ENSG00000173209	130872	---	transcribed_unitary_pseudogene
ENSG00000106789	661	636	528	535	499	491	350	377	337	618.753	595.771	544.116	527.285	502.475	499.473	360.255	374.619	346.768	485.502	-0.202195	0.110091	-1.83661	0.0662671	0.434331	485.502	-0.701689	0.112747	-6.22357	4.85968e-10	1.31262e-07	485.502	-0.499494	0.113723	-4.39222	1.12201e-05	0.00121275	ENSG00000106789	CORO2A	coronin 2A [Source:HGNC Symbol;Acc:HGNC:2255]	9	-1	98120975	98192637	ENSG00000106789	7464	602159	protein_coding
ENSG00000198682	1851	1762	1397	1668	1220	1468	896	995	1041	1732.69	1650.55	1439.64	1643.95	1228.5	1493.33	922.254	988.716	1071.17	1352.31	-0.143849	0.124242	-1.15781	0.246941	0.696507	1352.31	-0.693817	0.125172	-5.54293	2.97449e-08	5.79686e-06	1352.31	-0.549968	0.125414	-4.38522	1.15867e-05	0.00123344	ENSG00000198682	PAPSS2	3'-phosphoadenosine 5'-phosphosulfate synthase 2 [Source:HGNC Symbol;Acc:HGNC:8604]	10	1	87659613	87747705	ENSG00000198682	9060	603005	protein_coding
ENSG00000196754	2558	2533	2485	1901	1837	2517	1615	1581	1272	2394.51	2372.78	2560.85	1873.59	1849.79	2560.43	1662.32	1571.01	1308.87	2017.13	-0.221817	0.134353	-1.651	0.0987395	0.501392	2017.13	-0.689952	0.134851	-5.11642	3.11387e-07	3.49935e-05	2017.13	-0.468135	0.135063	-3.46604	0.000528182	0.0199852	ENSG00000196754	S100A2	S100 calcium binding protein A2 [Source:HGNC Symbol;Acc:HGNC:10492]	1	-1	153561108	153567890	ENSG00000196754	6273	176993	protein_coding
ENSG00000127946	777	864	634	742	622	569	390	528	430	727.339	809.349	653.351	731.3	626.331	578.818	401.428	524.665	442.464	610.561	-0.177809	0.137316	-1.2949	0.195356	0.642501	610.561	-0.678388	0.139011	-4.8801	1.06031e-06	9.42908e-05	610.561	-0.500579	0.139581	-3.58629	0.000335421	0.015143	ENSG00000127946	HIP1	huntingtin interacting protein 1 [Source:HGNC Symbol;Acc:HGNC:4913]	7	-1	75533298	75738962	ENSG00000127946	3092	601767	protein_coding
ENSG00000149403	315	319	274	272	239	256	171	183	186	294.867	298.822	282.363	268.078	240.664	260.417	176.011	181.844	191.391	243.829	-0.188024	0.133008	-1.41363	0.157471	0.596225	243.829	-0.674012	0.137228	-4.91163	9.0322e-07	8.17999e-05	243.829	-0.485988	0.138739	-3.50289	0.000460242	0.018174	ENSG00000149403	GRIK4	glutamate ionotropic receptor kainate type subunit 4 [Source:HGNC Symbol;Acc:HGNC:4582]	11	1	120511746	120988906	ENSG00000149403	2900	600282	protein_coding
ENSG00000198910	2984	3025	2368	3169	3024	2955	1649	1540	1788	2793.28	2833.66	2440.28	3123.3	3045.06	3005.99	1697.32	1530.27	1839.83	2478.78	0.185331	0.0992544	1.86723	0.0618689	0.425603	2478.78	-0.671166	0.100208	-6.69771	2.11709e-11	7.94994e-09	2478.78	-0.856497	0.100098	-8.55656	1.16288e-17	2.45998e-14	ENSG00000198910	L1CAM	L1 cell adhesion molecule [Source:HGNC Symbol;Acc:HGNC:6470]	X	-1	153861514	153886173	ENSG00000198910	3897	308840	protein_coding
ENSG00000271605	328	360	440	334	306	388	226	213	241	307.036	337.229	453.43	329.183	308.131	394.695	232.622	211.655	247.986	313.552	-0.0876678	0.164457	-0.533075	0.593981	0.88039	313.552	-0.663849	0.167575	-3.96149	7.44829e-05	0.00341291	313.552	-0.576181	0.168133	-3.42694	0.000610427	0.0218867	ENSG00000271605	MILR1	mast cell immunoglobulin like receptor 1 [Source:HGNC Symbol;Acc:HGNC:27570]	17	1	64449037	64468643	ENSG00000271605	284021	---	protein_coding
ENSG00000076706	3078	2962	1802	2758	2307	2310	1735	1595	1378	2881.27	2774.64	1857	2718.23	2323.07	2349.86	1785.84	1584.93	1417.94	2188.09	-0.0238262	0.150823	-0.157974	0.874477	0.968856	2188.09	-0.650027	0.151352	-4.29481	1.74846e-05	0.00104692	2188.09	-0.6262	0.1514	-4.13608	3.53292e-05	0.00278274	ENSG00000076706	MCAM	melanoma cell adhesion molecule [Source:HGNC Symbol;Acc:HGNC:6934]	11	-1	119308529	119321521	ENSG00000076706	4162	155735	protein_coding
ENSG00000162458	257	280	202	247	212	205	135	163	149	240.574	262.289	208.165	243.438	213.476	208.537	138.956	161.971	153.319	203.414	-0.0965923	0.154234	-0.62627	0.531138	0.858153	203.414	-0.647388	0.159094	-4.06922	4.71705e-05	0.0023372	203.414	-0.550795	0.160059	-3.44119	0.000579158	0.0212808	ENSG00000162458	FBLIM1	filamin binding LIM protein 1 [Source:HGNC Symbol;Acc:HGNC:24686]	1	1	15756607	15786594	ENSG00000162458	54751	607747	protein_coding
ENSG00000169129	1236	1200	1375	1186	931	1013	807	740	774	1157	1124.1	1416.97	1168.9	937.483	1030.48	830.646	735.326	796.436	1021.93	-0.236834	0.123287	-1.92099	0.0547325	0.403765	1021.93	-0.646135	0.12422	-5.20156	1.97626e-07	2.55685e-05	1021.93	-0.409301	0.124705	-3.28215	0.00103017	0.0323195	ENSG00000169129	AFAP1L2	actin filament associated protein 1 like 2 [Source:HGNC Symbol;Acc:HGNC:25901]	10	-1	114294824	114404756	ENSG00000169129	84632	612420	protein_coding
ENSG00000206190	942	961	623	730	683	797	551	476	496	881.793	900.213	642.015	719.473	687.756	810.753	567.145	472.994	510.377	688.058	-0.129032	0.140815	-0.916325	0.359497	0.765317	688.058	-0.645649	0.142313	-4.53681	5.7112e-06	0.000401505	688.058	-0.516616	0.142703	-3.62021	0.000294361	0.0136642	ENSG00000206190	ATP10A	ATPase phospholipid transporting 10A (putative) [Source:HGNC Symbol;Acc:HGNC:13542]	15	-1	25677271	25865184	ENSG00000206190	57194	605855	protein_coding
ENSG00000154556	404	402	228	317	353	407	184	216	225	378.179	376.572	234.959	312.429	355.458	414.023	189.391	214.636	231.522	300.797	0.126627	0.18242	0.69415	0.487588	0.835866	300.797	-0.64059	0.18622	-3.43996	0.000581801	0.0171286	300.797	-0.767216	0.185946	-4.12602	3.69096e-05	0.00286156	ENSG00000154556	SORBS2	sorbin and SH3 domain containing 2 [Source:HGNC Symbol;Acc:HGNC:24098]	4	-1	185585444	185956652	ENSG00000154556	8470	616349	protein_coding
ENSG00000213654	1400	1276	990	1024	925	1186	805	710	719	1310.52	1195.29	1020.22	1009.23	931.441	1206.47	828.588	705.516	739.841	994.123	-0.164509	0.130026	-1.2652	0.2058	0.655279	994.123	-0.633389	0.131051	-4.83314	1.34397e-06	0.000111847	994.123	-0.46888	0.131404	-3.56824	0.000359389	0.0159815	ENSG00000213654	GPSM3	G protein signaling modulator 3 [Source:HGNC Symbol;Acc:HGNC:13945]	6	-1	32190766	32195523	ENSG00000213654	63940	618558	protein_coding
ENSG00000135362	351	353	359	345	362	340	185	279	194	328.566	330.671	369.957	340.025	364.521	345.867	190.421	277.238	199.623	305.21	0.0300265	0.150917	0.19896	0.842294	0.96111	305.21	-0.623476	0.154786	-4.02798	5.6257e-05	0.00274963	305.21	-0.653502	0.154885	-4.21928	2.45087e-05	0.00211003	ENSG00000135362	PRR5L	proline rich 5 like [Source:HGNC Symbol;Acc:HGNC:25878]	11	1	36296288	36465204	ENSG00000135362	79899	611728	protein_coding
ENSG00000196535	2165	2427	1465	2070	2144	2369	1177	1150	1382	2026.63	2273.48	1509.71	2040.15	2158.93	2409.88	1211.49	1142.74	1422.06	1799.45	0.185541	0.142711	1.30012	0.193559	0.641211	1799.45	-0.621959	0.143566	-4.33223	1.47608e-05	0.00090903	1799.45	-0.8075	0.143459	-5.62879	1.81476e-08	5.59854e-06	ENSG00000196535	MYO18A	myosin XVIIIA [Source:HGNC Symbol;Acc:HGNC:31104]	17	-1	29071124	29180412	ENSG00000196535	399687	610067	protein_coding
ENSG00000008311	1247	1259	935	1043	902	945	656	650	808	1167.3	1179.36	963.538	1027.96	908.281	961.307	675.222	645.895	831.421	928.921	-0.192484	0.125548	-1.53315	0.125238	0.5489	928.921	-0.621539	0.126592	-4.90979	9.1172e-07	8.20868e-05	928.921	-0.429055	0.127035	-3.37746	0.000731588	0.0250529	ENSG00000008311	AASS	aminoadipate-semialdehyde synthase [Source:HGNC Symbol;Acc:HGNC:17366]	7	-1	122073549	122144255	ENSG00000008311	10157	605113	protein_coding
ENSG00000072163	329	345	295	325	274	297	208	249	148	307.972	323.177	304.004	320.313	275.908	302.125	214.095	247.427	152.29	271.924	-0.0580017	0.162825	-0.356222	0.721674	0.926307	271.924	-0.60676	0.166238	-3.64995	0.00026229	0.00917775	271.924	-0.548759	0.166752	-3.29087	0.000998797	0.0316706	ENSG00000072163	LIMS2	LIM zinc finger domain containing 2 [Source:HGNC Symbol;Acc:HGNC:16084]	2	-1	127638381	127681786	ENSG00000072163	55679	607908	protein_coding
ENSG00000006453	1060	1129	890	1055	831	865	640	691	608	992.251	1057.59	917.165	1039.79	836.787	879.926	658.753	686.636	625.624	854.946	-0.106343	0.113803	-0.934447	0.350073	0.758587	854.946	-0.590306	0.115186	-5.12479	2.97871e-07	3.39705e-05	854.946	-0.483963	0.115528	-4.18913	2.80021e-05	0.00229091	ENSG00000006453	BAIAP2L1	BAR/IMD domain containing adaptor protein 2 like 1 [Source:HGNC Symbol;Acc:HGNC:21649]	7	-1	98291650	98401090	ENSG00000006453	55971	611877	protein_coding
ENSG00000101004	207	217	211	213	214	232	151	118	146	193.77	203.274	217.44	209.928	215.49	236.003	155.424	117.255	150.232	188.757	0.106737	0.157145	0.679229	0.496993	0.840494	188.757	-0.539268	0.162932	-3.30977	0.000933724	0.0245318	188.757	-0.646005	0.162562	-3.97391	7.07031e-05	0.00463262	ENSG00000101004	NINL	ninein like [Source:HGNC Symbol;Acc:HGNC:29163]	20	-1	25452697	25585531	ENSG00000101004	22981	609580	protein_coding
ENSG00000115042	295	311	286	302	311	273	205	196	185	276.145	291.328	294.729	297.645	313.166	277.711	211.007	194.762	190.363	260.762	0.0437989	0.131456	0.333183	0.738996	0.931628	260.762	-0.532198	0.135951	-3.91463	9.05428e-05	0.00399426	260.762	-0.575997	0.136004	-4.23514	2.28406e-05	0.00203749	ENSG00000115042	FAHD2A	fumarylacetoacetate hydrolase domain containing 2A [Source:HGNC Symbol;Acc:HGNC:24252]	2	1	95402708	95416616	ENSG00000115042	51011	---	protein_coding
ENSG00000103742	261	331	306	349	287	295	169	202	224	244.318	310.063	315.34	343.967	288.999	300.09	173.952	200.724	230.493	267.55	0.102421	0.156319	0.655206	0.512335	0.848278	267.55	-0.522453	0.160302	-3.25918	0.00111734	0.0281547	267.55	-0.624874	0.160056	-3.9041	9.45762e-05	0.00578912	ENSG00000103742	IGDCC4	immunoglobulin superfamily DCC subclass member 4 [Source:HGNC Symbol;Acc:HGNC:13770]	15	-1	65381484	65422947	ENSG00000103742	57722	616810	protein_coding
ENSG00000137819	406	396	288	358	324	356	236	254	230	380.051	370.952	296.79	352.837	326.256	362.143	242.915	252.396	236.667	313.445	-0.0105243	0.135822	-0.0774858	0.938237	0.985525	313.445	-0.518777	0.139048	-3.73091	0.000190791	0.00728638	313.445	-0.508252	0.139356	-3.64714	0.000265175	0.0126261	ENSG00000137819	PAQR5	progestin and adipoQ receptor family member 5 [Source:HGNC Symbol;Acc:HGNC:29645]	15	1	69298912	69407780	ENSG00000137819	54852	607781	protein_coding
ENSG00000099204	3214	3308	2802	2969	2783	2763	1941	2077	2183	3008.58	3098.76	2887.52	2926.18	2802.38	2810.68	1997.87	2063.88	2246.28	2649.13	-0.0750772	0.0843642	-0.889918	0.37351	0.774771	2649.13	-0.512046	0.0849026	-6.03099	1.62962e-09	3.85995e-07	2649.13	-0.436969	0.0850241	-5.13936	2.75675e-07	5.91623e-05	ENSG00000099204	ABLIM1	actin binding LIM protein 1 [Source:HGNC Symbol;Acc:HGNC:78]	10	-1	114431113	114768061	ENSG00000099204	3983	602330	protein_coding
ENSG00000196700	764	931	740	720	672	744	539	510	574	715.169	872.111	762.586	709.617	676.68	756.838	554.793	506.779	590.638	682.801	-0.133062	0.115935	-1.14774	0.251078	0.696621	682.801	-0.508577	0.117253	-4.33745	1.44148e-05	0.000894562	682.801	-0.375515	0.117753	-3.18902	0.00142758	0.0408889	ENSG00000196700	ZNF512B	zinc finger protein 512B [Source:HGNC Symbol;Acc:HGNC:29212]	20	-1	63956704	63969930	ENSG00000196700	57473	617886	protein_coding
ENSG00000105426	2068	2056	1724	2307	2663	2395	1175	1364	1366	1935.83	1925.95	1776.62	2273.73	2681.54	2436.33	1209.43	1355.39	1405.6	1888.93	0.390382	0.100648	3.8787	0.000105014	0.0121162	1888.93	-0.506134	0.101886	-4.96766	6.7766e-07	6.56179e-05	1888.93	-0.896516	0.101519	-8.83104	1.0371e-18	2.55956e-15	ENSG00000105426	PTPRS	protein tyrosine phosphatase receptor type S [Source:HGNC Symbol;Acc:HGNC:9681]	19	-1	5158495	5340803	ENSG00000105426	5802	601576	protein_coding
ENSG00000197457	1726	1567	1197	1553	1574	1933	1041	1017	945	1615.68	1467.88	1233.53	1530.6	1584.96	1966.36	1071.5	1010.58	972.392	1383.72	0.234836	0.127156	1.84683	0.0647713	0.433182	1383.72	-0.499535	0.128261	-3.89466	9.83348e-05	0.00428884	1383.72	-0.734371	0.128045	-5.73526	9.73606e-09	3.27663e-06	ENSG00000197457	STMN3	stathmin 3 [Source:HGNC Symbol;Acc:HGNC:15926]	20	-1	63639705	63657682	ENSG00000197457	50861	608362	protein_coding
ENSG00000011105	1343	1317	1167	986	1170	1314	817	933	822	1257.16	1233.69	1202.62	971.781	1178.15	1336.67	840.939	927.107	845.827	1088.22	-0.0834436	0.119427	-0.698701	0.484739	0.835101	1088.22	-0.498755	0.120307	-4.1457	3.38782e-05	0.00183364	1088.22	-0.415312	0.12053	-3.44572	0.000569547	0.0210321	ENSG00000011105	TSPAN9	tetraspanin 9 [Source:HGNC Symbol;Acc:HGNC:21640]	12	1	3077355	3286564	ENSG00000011105	10867	613137	protein_coding
ENSG00000125746	753	756	660	732	682	655	511	538	412	704.873	708.18	680.145	721.444	686.749	666.302	525.973	534.602	423.942	628.023	-0.0130247	0.114535	-0.113719	0.909461	0.978713	628.023	-0.495615	0.116352	-4.25963	2.04763e-05	0.00120325	628.023	-0.48259	0.116543	-4.14088	3.45982e-05	0.00273974	ENSG00000125746	EML2	EMAP like 2 [Source:HGNC Symbol;Acc:HGNC:18035]	19	-1	45606994	45645629	ENSG00000125746	24139	617494	protein_coding
ENSG00000143850	921	970	701	1013	909	727	570	569	600	862.135	908.644	722.396	998.392	915.33	739.545	586.702	565.406	617.392	768.438	0.0894142	0.131912	0.677831	0.497879	0.841414	768.438	-0.495297	0.133456	-3.7113	0.000206194	0.00768658	768.438	-0.584712	0.133379	-4.38382	1.16614e-05	0.00123344	ENSG00000143850	PLEKHA6	pleckstrin homology domain containing A6 [Source:HGNC Symbol;Acc:HGNC:17053]	1	-1	204218853	204377665	ENSG00000143850	22874	607771	protein_coding
ENSG00000100065	1308	1474	1252	1180	1120	1128	944	903	893	1224.4	1380.76	1290.21	1162.98	1127.8	1147.46	971.66	897.297	918.885	1124.61	-0.180103	0.0927454	-1.94191	0.0521481	0.394702	1124.61	-0.482746	0.0935625	-5.15961	2.47461e-07	2.95564e-05	1124.61	-0.302643	0.0940441	-3.2181	0.00129044	0.0377645	ENSG00000100065	CARD10	caspase recruitment domain family member 10 [Source:HGNC Symbol;Acc:HGNC:16422]	22	-1	37490362	37519542	ENSG00000100065	29775	607209	protein_coding
ENSG00000139880	528	702	728	740	680	623	466	502	371	494.253	657.596	750.22	729.329	684.735	633.75	479.654	498.829	381.754	590.013	0.107366	0.154543	0.694735	0.487222	0.835775	590.013	-0.482742	0.15627	-3.08916	0.00200726	0.0436494	590.013	-0.590108	0.156143	-3.77929	0.000157276	0.00861754	ENSG00000139880	CDH24	cadherin 24 [Source:HGNC Symbol;Acc:HGNC:14265]	14	-1	23047062	23057538	ENSG00000139880	64403	618599	protein_coding
ENSG00000166123	768	814	603	706	617	660	491	516	483	718.914	762.512	621.405	695.819	621.297	671.389	505.387	512.741	497.001	622.94	-0.081373	0.112872	-0.720931	0.470952	0.826765	622.94	-0.473637	0.1144	-4.14017	3.47053e-05	0.00184497	622.94	-0.392264	0.114806	-3.41675	0.000633724	0.0225581	ENSG00000166123	GPT2	glutamic--pyruvic transaminase 2 [Source:HGNC Symbol;Acc:HGNC:18062]	16	1	46884362	46931289	ENSG00000166123	84706	138210	protein_coding
ENSG00000120318	1029	1141	1045	1215	1084	1001	693	809	716	963.232	1068.83	1076.9	1197.48	1091.55	1018.27	713.306	803.89	736.754	963.356	0.0895804	0.105668	0.847752	0.396576	0.785789	963.356	-0.463573	0.107115	-4.32779	1.50615e-05	0.000923853	963.356	-0.553153	0.107038	-5.16781	2.36852e-07	5.1578e-05	ENSG00000120318	ARAP3	ArfGAP with RhoGAP domain, ankyrin repeat and PH domain 3 [Source:HGNC Symbol;Acc:HGNC:24097]	5	-1	141653401	141682230	ENSG00000120318	64411	606647	protein_coding
ENSG00000124067	1032	1170	880	1008	865	989	753	685	695	966.04	1095.99	906.859	993.464	871.024	1006.07	775.064	680.674	715.146	890.037	-0.048995	0.112819	-0.434279	0.664086	0.908315	890.037	-0.452205	0.113913	-3.96974	7.19506e-05	0.00334668	890.037	-0.40321	0.114129	-3.53293	0.000410984	0.0167194	ENSG00000124067	SLC12A4	solute carrier family 12 member 4 [Source:HGNC Symbol;Acc:HGNC:10913]	16	-1	67943474	67969601	ENSG00000124067	6560	604119	protein_coding
ENSG00000141295	775	890	745	725	780	856	621	615	448	725.466	833.704	767.739	714.545	785.432	870.771	639.196	611.116	460.986	712.106	0.0267413	0.135297	0.197648	0.84332	0.961457	712.106	-0.443214	0.136608	-3.24443	0.00117685	0.0290831	712.106	-0.469956	0.136664	-3.43877	0.000584373	0.0213417	ENSG00000141295	SCRN2	secernin 2 [Source:HGNC Symbol;Acc:HGNC:30381]	17	-1	47837692	47841289	ENSG00000141295	90507	614966	protein_coding
ENSG00000213983	956	1219	1000	1109	1024	1095	784	794	675	894.898	1141.89	1030.52	1093.01	1031.13	1113.89	806.972	788.985	694.566	955.097	0.07818	0.114819	0.680895	0.495938	0.839408	955.097	-0.421184	0.11603	-3.62996	0.00028347	0.00976354	955.097	-0.499364	0.11598	-4.30562	1.6652e-05	0.00160118	ENSG00000213983	AP1G2	adaptor related protein complex 1 subunit gamma 2 [Source:HGNC Symbol;Acc:HGNC:556]	14	-1	23559565	23568070	ENSG00000213983	8906	603534	protein_coding
ENSG00000130024	1241	1126	898	1134	1107	980	735	859	758	1161.68	1054.78	925.409	1117.65	1114.71	996.911	756.536	853.575	779.972	973.469	0.0391137	0.112928	0.346359	0.729073	0.928314	973.469	-0.394948	0.113983	-3.46499	0.000530259	0.015945	973.469	-0.434062	0.114008	-3.80728	0.000140501	0.00800762	ENSG00000130024	PHF10	PHD finger protein 10 [Source:HGNC Symbol;Acc:HGNC:18250]	6	-1	169703902	169725566	ENSG00000130024	55274	613069	protein_coding
ENSG00000167880	952	1131	1124	1510	1380	1259	713	838	777	891.154	1059.46	1158.31	1488.22	1389.61	1280.72	733.892	832.707	799.523	1070.4	0.420263	0.117822	3.56694	0.000361174	0.0293046	1070.4	-0.393264	0.119476	-3.29156	0.000996342	0.025781	1070.4	-0.813526	0.118864	-6.84416	7.6924e-12	6.70054e-09	ENSG00000167880	EVPL	envoplakin [Source:HGNC Symbol;Acc:HGNC:3503]	17	-1	76004502	76027306	ENSG00000167880	2125	601590	protein_coding
ENSG00000172985	437	445	371	428	418	414	298	315	299	409.069	416.852	382.324	421.828	420.911	421.144	306.732	313.01	307.667	377.726	0.0643467	0.113552	0.566673	0.570936	0.871643	377.726	-0.382173	0.116296	-3.28622	0.00101543	0.0260561	377.726	-0.44652	0.116238	-3.84143	0.000122322	0.0072165	ENSG00000172985	SH3RF3	SH3 domain containing ring finger 3 [Source:HGNC Symbol;Acc:HGNC:24699]	2	1	109129205	109504634	ENSG00000172985	344558	---	protein_coding
ENSG00000203667	956	964	866	903	929	963	1062	1223	1183	894.898	903.023	892.432	889.978	935.469	979.617	1093.12	1215.28	1217.29	1002.34	0.0600847	0.0962579	0.624206	0.532493	0.85917	1002.34	0.390149	0.0955072	4.08502	4.40724e-05	0.00224616	1002.34	0.330064	0.0954864	3.45667	0.000546903	0.0203994	ENSG00000203667	COX20	cytochrome c oxidase assembly factor COX20 [Source:HGNC Symbol;Acc:HGNC:26970]	1	1	244835616	244845057	ENSG00000203667	116228	614698	protein_coding
ENSG00000172315	662	649	566	577	611	619	776	728	828	619.689	607.948	583.275	568.679	615.255	629.681	798.738	723.402	852.001	666.519	0.00169948	0.109032	0.0155869	0.987564	0.997385	666.519	0.390169	0.107836	3.61817	0.000296688	0.010031	666.519	0.388469	0.10802	3.59626	0.000322821	0.0147087	ENSG00000172315	TP53RK	TP53 regulating kinase [Source:HGNC Symbol;Acc:HGNC:16197]	20	-1	46684365	46689444	ENSG00000172315	112858	608679	protein_coding
ENSG00000198892	403	398	341	322	358	377	483	514	442	377.243	372.825	351.408	317.356	360.493	383.505	497.153	510.754	454.812	402.839	-0.0543739	0.12458	-0.436456	0.662506	0.90785	402.839	0.408898	0.122473	3.33866	0.000841829	0.0227382	402.839	0.463272	0.123046	3.76502	0.000166537	0.00903327	ENSG00000198892	SHISA4	shisa family member 4 [Source:HGNC Symbol;Acc:HGNC:27139]	1	1	201888680	201892587	ENSG00000198892	149345	617326	protein_coding
ENSG00000124145	2803	2693	2145	2479	2525	2101	3374	3222	3105	2623.85	2522.66	2210.47	2443.25	2542.58	2137.25	3472.86	3201.65	3195	2705.51	-0.046804	0.103214	-0.453465	0.650214	0.903024	2705.51	0.423611	0.102833	4.11942	3.79826e-05	0.00198905	2705.51	0.470414	0.102927	4.57037	4.86857e-06	0.000667535	ENSG00000124145	SDC4	syndecan 4 [Source:HGNC Symbol;Acc:HGNC:10661]	20	-1	45325288	45348424	ENSG00000124145	6385	600017	protein_coding
ENSG00000142227	5300	5192	4464	4768	4886	5374	6917	6638	5578	4961.25	4863.59	4600.25	4699.24	4920.02	5466.73	7119.68	6596.07	5739.69	5440.73	0.0645468	0.102463	0.629954	0.528725	0.857117	5440.73	0.431545	0.102318	4.21767	2.46837e-05	0.00140233	5440.73	0.366998	0.102312	3.58704	0.000334459	0.015143	ENSG00000142227	EMP3	epithelial membrane protein 3 [Source:HGNC Symbol;Acc:HGNC:3335]	19	1	48321509	48330553	ENSG00000142227	2014	602335	protein_coding
ENSG00000104763	645	709	843	680	744	723	853	1091	949	603.775	664.153	868.73	670.194	749.181	735.476	877.994	1084.11	976.508	803.347	0.0131319	0.140715	0.0933226	0.925647	0.983449	803.347	0.460891	0.139829	3.2961	0.000980355	0.02541	803.347	0.44776	0.139922	3.20007	0.00137393	0.0396593	ENSG00000104763	ASAH1	N-acylsphingosine amidohydrolase 1 [Source:HGNC Symbol;Acc:HGNC:735]	8	-1	18055992	18084998	ENSG00000104763	427	613468	protein_coding
ENSG00000131069	1417	1411	1032	946	1210	1252	1610	1775	1668	1326.43	1321.75	1063.5	932.358	1218.43	1273.6	1657.18	1763.79	1716.35	1363.71	-0.116819	0.130681	-0.893925	0.371362	0.774207	1363.71	0.468548	0.129922	3.60638	0.000310499	0.0104149	1363.71	0.585367	0.130181	4.49656	6.90626e-06	0.00084519	ENSG00000131069	ACSS2	acyl-CoA synthetase short chain family member 2 [Source:HGNC Symbol;Acc:HGNC:15814]	20	1	34872146	34927962	ENSG00000131069	55902	605832	protein_coding
ENSG00000167552	3593	3532	2958	2801	3594	3034	4286	4824	4155	3363.36	3308.59	3048.28	2760.61	3619.03	3086.35	4411.59	4793.53	4275.44	3629.64	-0.0383759	0.109525	-0.350384	0.72605	0.927594	3629.64	0.471752	0.109235	4.3187	1.56951e-05	0.000955105	3629.64	0.510128	0.109296	4.6674	3.05042e-06	0.00047548	ENSG00000167552	TUBA1A	tubulin alpha 1a [Source:HGNC Symbol;Acc:HGNC:20766]	12	-1	49184795	49189080	ENSG00000167552	7846	602529	protein_coding
ENSG00000128590	219	197	182	170	203	199	265	287	240	205.003	184.539	187.555	167.548	204.414	202.434	272.765	285.187	246.957	217.378	-0.00761032	0.152448	-0.0499207	0.960186	0.990905	217.378	0.479916	0.149111	3.21852	0.00128855	0.0311416	217.378	0.487526	0.14961	3.25865	0.00111944	0.0338298	ENSG00000128590	DNAJB9	DnaJ heat shock protein family (Hsp40) member B9 [Source:HGNC Symbol;Acc:HGNC:6968]	7	1	108569867	108574850	ENSG00000128590	4189	602634	protein_coding
ENSG00000139428	878	763	508	503	578	715	949	955	958	821.883	714.737	523.505	495.746	582.025	727.338	976.807	948.968	985.769	752.975	-0.191701	0.164059	-1.16849	0.242609	0.691982	752.975	0.498219	0.162744	3.06138	0.00220322	0.0467228	752.975	0.68992	0.163295	4.22498	2.38961e-05	0.00206932	ENSG00000139428	MMAB	metabolism of cobalamin associated B [Source:HGNC Symbol;Acc:HGNC:19331]	12	-1	109553715	109573580	ENSG00000139428	326625	607568	protein_coding
ENSG00000166289	187	152	149	152	170	138	234	216	213	175.048	142.385	153.548	149.808	171.184	140.381	240.857	214.636	219.174	178.558	-0.0300163	0.164778	-0.182162	0.855455	0.965118	178.558	0.517974	0.160514	3.22696	0.00125113	0.0304785	178.558	0.54799	0.161299	3.39735	0.000680412	0.0237072	ENSG00000166289	PLEKHF1	pleckstrin homology and FYVE domain containing 1 [Source:HGNC Symbol;Acc:HGNC:20764]	19	1	29665459	29675477	ENSG00000166289	79156	615200	protein_coding
ENSG00000131669	477	513	473	483	554	501	678	749	568	446.513	480.551	487.437	476.035	557.858	509.645	697.866	744.269	584.464	553.849	0.126107	0.125882	1.00179	0.316443	0.73754	553.849	0.519286	0.124651	4.16592	3.10105e-05	0.00171628	553.849	0.393178	0.124366	3.16145	0.00156986	0.0439535	ENSG00000131669	NINJ1	ninjurin 1 [Source:HGNC Symbol;Acc:HGNC:7824]	9	-1	93121496	93134251	ENSG00000131669	4814	602062	protein_coding
ENSG00000161011	8910	8629	9048	7752	8260	8867	12829	10984	12672	8340.52	8083.18	9324.16	7640.21	8317.52	9020.01	13204.9	10914.6	13039.3	9764.94	-0.0437732	0.106508	-0.410987	0.681082	0.913137	9764.94	0.529288	0.106383	4.97533	6.51363e-07	6.34708e-05	9764.94	0.573062	0.106408	5.38552	7.2234e-08	1.84421e-05	ENSG00000161011	SQSTM1	sequestosome 1 [Source:HGNC Symbol;Acc:HGNC:11280]	5	1	179806398	179838078	ENSG00000161011	8878	601530	protein_coding
ENSG00000162413	1195	1260	1150	1236	1160	1366	1662	1437	1853	1118.62	1180.3	1185.1	1218.18	1168.08	1389.57	1710.7	1427.92	1906.71	1367.24	0.11605	0.120197	0.965502	0.334293	0.747934	1367.24	0.534123	0.119641	4.46439	8.02955e-06	0.000542578	1367.24	0.418073	0.119536	3.49747	0.0004697	0.018377	ENSG00000162413	KLHL21	kelch like family member 21 [Source:HGNC Symbol;Acc:HGNC:29041]	1	-1	6590724	6614607	ENSG00000162413	9903	616262	protein_coding
ENSG00000206503	12074	11902	13317	11553	14405	13088	16963	17483	17324	11302.3	11149.2	13723.5	11386.4	14505.3	13313.8	17460	17372.6	17826.2	14226.6	0.116114	0.111509	1.04129	0.29774	0.726079	14226.6	0.541741	0.111451	4.8608	1.1691e-06	9.94447e-05	14226.6	0.425627	0.11144	3.81934	0.000133811	0.00772564	ENSG00000206503	HLA-A	major histocompatibility complex, class I, A [Source:HGNC Symbol;Acc:HGNC:4931]	6	1	29941260	29945884	ENSG00000206503	3105	142800	protein_coding
ENSG00000143198	842	806	847	836	964	928	1174	1223	1072	788.184	755.018	872.852	823.944	970.713	944.013	1208.4	1215.28	1103.07	964.608	0.181218	0.108734	1.66661	0.0955922	0.495443	964.608	0.546291	0.107986	5.05891	4.21664e-07	4.44653e-05	964.608	0.365074	0.107656	3.39113	0.000696061	0.0240824	ENSG00000143198	MGST3	microsomal glutathione S-transferase 3 [Source:HGNC Symbol;Acc:HGNC:7064]	1	1	165631213	165661796	ENSG00000143198	4259	604564	protein_coding
ENSG00000166710	9554	9325	9202	9474	10620	9947	11873	14296	13048	8943.36	8735.16	9482.86	9337.38	10694	10118.6	12220.9	14205.7	13426.2	10796	0.150626	0.0916728	1.64308	0.100366	0.505273	10796	0.553179	0.0915848	6.04007	1.54047e-09	3.70579e-07	10796	0.402552	0.091558	4.39669	1.09913e-05	0.00120563	ENSG00000166710	B2M	beta-2-microglobulin [Source:HGNC Symbol;Acc:HGNC:914]	15	1	44711487	44718877	ENSG00000166710	567	109700	protein_coding
ENSG00000109929	784	837	576	504	525	651	875	1021	1192	733.891	784.057	593.581	496.732	528.656	662.233	900.639	1014.55	1226.55	771.21	-0.324113	0.153135	-2.11652	0.0343009	0.327886	771.21	0.572647	0.151284	3.78524	0.000153558	0.00608922	771.21	0.89676	0.15222	5.89121	3.83387e-09	1.53438e-06	ENSG00000109929	SC5D	sterol-C5-desaturase [Source:HGNC Symbol;Acc:HGNC:10547]	11	1	121292681	121313410	ENSG00000109929	6309	602286	protein_coding
ENSG00000104549	732	740	413	343	320	465	915	768	963	685.215	693.192	425.606	338.054	322.228	473.024	941.811	763.149	990.914	625.91	-0.67177	0.189496	-3.54504	0.000392552	0.0306075	625.91	0.578564	0.186685	3.09915	0.00194079	0.0424438	625.91	1.25033	0.188622	6.62877	3.38486e-11	2.38681e-08	ENSG00000104549	SQLE	squalene epoxidase [Source:HGNC Symbol;Acc:HGNC:11279]	8	1	124998497	125022283	ENSG00000104549	6713	602019	protein_coding
[truncated: 83 more rows]
